# Supplementary material for: Identification of an integrated kinase-related prognostic gene signature associated with tumor immune microenvironment in human uterine corpus endometrial carcinoma
Source: Front Oncol. 2022 Sep 7;12:944000. doi: 10.3389/fonc.2022.944000 (PMC9491090; doi:10.3389/fonc.2022.944000)
Supplement: Supplementary Table 2 — The sequence of qRT-PCR primers. [file Table_2.xlsx]

## Sheet: Sheet1
ALPK2
Forward primer	AAGTCCATAGCCCAAGTGCAG
Reverse primer	ATAGAGTCCCTGGTCCTTCGG
CAMKV
Forward primer	GGCTACTACTCGGAGCGAGA
Reverse primer	CCCACAGGGCTCCTTGATGA
TTK
Forward primer	TCCGAGGATTTAAGTGGCAGA
Reverse primer	TGTGCCAGACACCATTCAAAG
PTK6
Forward primer	ATGTGCCCCACAACTACCTG
Reverse primer	TAGTTCACAAGCTCGGGCAG
MAST1
Forward primer	CTCTGGACCGCGCTTTCTAAT
Reverse primer	GGCTTTTCCGATTACTGGTGC
CIT
Forward primer	GGACTCCCCTGCCAAGACTA
Reverse primer	GCTCCAGGAGGGATCTCTGA
FAM198B
Forward primer	CCATGCGCTTGGCATTCTTT
Reverse primer	GTGCCATCTTGGACCACTCA
