# Supplementary material for: Identification of an integrated kinase-related prognostic gene signature associated with tumor immune microenvironment in human uterine corpus endometrial carcinoma
Source: Front Oncol. 2022 Sep 7;12:944000. doi: 10.3389/fonc.2022.944000 (PMC9491090; doi:10.3389/fonc.2022.944000)
Supplement: Supplementary Table 3 — List of differentially expressed kinases between UCEC tissue and normal endometrial tissue in the TCGA dataset. [file Table_3.xls]

gene	conMean	treatMean	logFC	pValue	fdr
NPR1	37.0027198378261	6.49134082269022	-2.51104290726838	1.50237206991078e-12	1.45638108817882e-11
PDK4	47.5027744630435	4.72305360191848	-3.33021996460195	1.03190850876885e-14	2.13111539854436e-13
MYLK	67.7873796626087	3.26408961020652	-4.3762641343613	1.87739737611103e-15	7.06300354970563e-14
TGFBR2	53.010800236087	11.8208070655942	-2.16495778041139	2.43110804244736e-10	1.40826380507621e-09
AXL	22.117529161913	5.30824416628442	-2.05888358751223	4.37844521259104e-12	3.61838446833854e-11
MAP3K20	22.0739582756522	4.31056658422101	-2.35639593930747	1.95664344291319e-15	7.06300354970563e-14
PDGFRA	14.9792945625652	2.56127763778986	-2.54803413085568	7.77790002222732e-10	3.84844011516456e-09
ILK	8.39572134543478	1.8719256370942	-2.16513115978708	3.24743451802441e-11	2.26842852361999e-10
NME1	6.36432990821739	28.738757891529	2.17491718108705	2.53208858730113e-15	7.51713799355023e-14
DDR2	13.8160242252609	1.57646443879891	-3.13157798581675	8.96086568937059e-15	1.97416539340115e-13
FLT4	5.12395243421739	1.23624275491486	-2.05129501717016	1.87791708468752e-10	1.10124767311922e-09
KDR	15.8178016311304	2.93427357470471	-2.43047381606103	9.30444664036303e-08	3.00653888038941e-07
AKT3	10.4153919492609	1.07826048943297	-3.2719394755719	1.93652841564499e-15	7.06300354970563e-14
NPR2	10.461565953087	2.5973106613913	-2.01000833085781	1.39481421059645e-14	2.73100657733716e-13
FAM198B	24.3108555907391	5.28698714008696	-2.20108294547576	4.61734998303122e-06	1.08576299105932e-05
SPEG	6.03116136869565	0.839500147976449	-2.84483335163483	1.67154933256198e-13	2.2685312370484e-12
GRK5	5.08829158395652	1.05412671509964	-2.27113304470772	3.1187621206167e-09	1.42443462239705e-08
PRKG1	6.13355751734783	0.428294742237319	-3.84004822063032	7.63273769763327e-14	1.250189795302e-12
TRIB3	1.44466114395652	7.20279018001449	2.31782474112581	7.67951679385301e-09	3.19979866410542e-08
TEK	9.11523912908696	1.61414683256703	-2.49750868354805	2.13396201363742e-06	5.44963417461169e-06
AURKB	0.574622191913043	16.5092761969529	4.84451934964392	5.71610661512165e-16	6.42480200687817e-14
MAPK10	4.53873203530435	0.918929367443841	-2.30426343509935	6.56133479819564e-13	6.9258533980954e-12
SBK1	1.32246488821739	16.8452472707899	3.6710402818483	1.67008405100426e-14	3.05111509318086e-13
PBK	0.400900824782609	9.42112644485507	4.55458227649475	1.83896832975865e-15	7.06300354970563e-14
CDK1	1.2623495113913	14.0616768686341	3.47758533238719	7.39518411970838e-15	1.9515069204786e-13
PAK3	1.01448020343478	0.112864290431159	-3.16807970905852	3.04746806935262e-14	5.16981190336605e-13
PLK1	0.62117859326087	10.7122748796159	4.10811296277232	6.28355041436084e-16	6.42480200687817e-14
CHEK1	0.78544081673913	3.39657501278623	2.11250623910104	1.16998598182756e-13	1.73669794177528e-12
AURKA	0.706432548695652	9.00164115571558	3.67156433238749	8.88046553638233e-16	7.03036854963601e-14
SIK1	1.12746701408696	0.270341471188406	-2.06023047798104	0.0134962834074133	0.0186358564491899
RPS6KA6	1.37181220121739	0.280674721972826	-2.28911194917924	4.10468063233286e-12	3.54495145519656e-11
LRRK2	1.95850498408696	0.321335087626812	-2.60760237262245	9.14350287470007e-15	1.97416539340115e-13
PTK6	0.444494274695652	2.81767752144746	2.66426976535618	5.62354607346459e-05	0.000111765037024924
PKMYT1	0.206585837869565	5.83005339596558	4.81869583548785	6.34992782208344e-16	6.42480200687817e-14
BUB1B	0.376753228608696	6.50773865962681	4.11046453560124	1.62414019392021e-15	7.06300354970563e-14
NEK2	0.539655019130435	8.53685474837681	3.98359528538931	2.40503038791513e-15	7.51713799355023e-14
MST1R	0.665554529565217	4.88290014744384	2.87510949839988	3.13652309978067e-11	2.22365443641167e-10
SGK2	0.503589735565217	2.03745947782971	2.01645058378835	0.000868662837101524	0.00145800299513507
PLK4	0.63940603873913	3.59587008574638	2.49153662450789	1.03160870481723e-13	1.58069075738124e-12
MELK	0.294091686956522	8.31201551418478	4.82086043752151	6.76294948092439e-16	6.42480200687817e-14
MAP2K6	0.854471921521739	8.10023153477899	3.24485815624536	2.9111541334038e-13	3.54563644453027e-12
BUB1	0.309774705782609	6.2717111673913	4.33956786738725	1.09423914669146e-15	7.06300354970563e-14
FGFR3	1.47680497304348	7.04225728119928	2.25355861917076	0.0105817217627464	0.0149148897249393
CAMK2A	1.4232846013913	0.053384189990942	-4.73666781977479	1.65739573715064e-15	7.06300354970563e-14
EPHA7	0.506311507391304	3.02513305825362	2.57890142051908	0.00540798080299328	0.00790397621862528
CIT	0.34398155326087	2.54809924876087	2.8890183672894	5.96178266087343e-16	6.42480200687817e-14
NTRK3	0.763520554652174	0.0851082498804348	-3.16529610621986	1.37706061666462e-10	8.38594606302172e-10
SRMS	0.182262383956522	1.46509151945471	3.0069020398739	1.5840674888351e-07	4.95021090260969e-07
TTK	0.249599412130435	4.64154530681159	4.21691875948876	2.0817273620185e-15	7.06300354970563e-14
CDC7	0.791650704	3.49588808385507	2.14272307680312	7.74299823156106e-11	5.03825227396096e-10
EPHA3	1.88677928134783	0.454223518702899	-2.05445135119392	1.11057674564857e-05	2.41987790712754e-05
MAST1	0.181854479869565	1.09070269393841	2.58440153114438	7.52180048248959e-08	2.49850016026752e-07
LTK	0.137709872434783	0.972274139961957	2.81973115970572	2.58310136758306e-05	5.28867736897394e-05
NRK	1.48315050704348	0.0579267675199275	-4.67829103597534	3.3632188485337e-13	3.99382238263377e-12
HASPIN	0.148077541173913	1.72394138426268	3.54128597248559	8.96086568937059e-15	1.97416539340115e-13
CDK15	0.472064116217391	0.0340672411539855	-3.79252579675936	4.02626743117684e-10	2.12497447756555e-09
MYLK2	0.0731986744782609	0.382933245889493	2.38720349025101	9.49578956928614e-11	6.09527033163637e-10
AMHR2	1.57622352786957	0.0653630977137681	-4.59185197308856	2.58253032117724e-06	6.49048625692693e-06
STK31	0.064722868	0.320707035818841	2.30890856163011	6.73039073737779e-06	1.55191048556041e-05
PAK5	0.0650191225652174	0.341653734	2.3935989023285	0.0100426191307052	0.0142821679254041
EPHA5	0.111916710086957	0.0163194111775362	-2.77776454933042	3.38827283696578e-10	1.84991907765373e-09
ERN2	0.038078406173913	1.61010466934783	5.40203757373315	2.6363818398455e-08	9.78344823380166e-08
EPHA8	0.00612166934782609	0.188335076146739	4.94323278493605	0.000547451189453686	0.00093523967444981
ROS1	0.0127946784782609	0.14332251532971	3.48564946939732	0.00165710917180307	0.00265025877645272
ALPK2	0.0204715676521739	0.201062964898551	3.29595387765839	1.04640567441946e-05	2.31296958853988e-05
CAMKV	0.00711839330434783	0.207986729097826	4.86879602116835	5.59495710079128e-08	1.95412104623225e-07
STK26	21.0851279401739	5.22705798850544	-2.0121547059906	0.00881917812804731	0.0126178000325978
