# Supplementary material for: Identification of an integrated kinase-related prognostic gene signature associated with tumor immune microenvironment in human uterine corpus endometrial carcinoma
Source: Front Oncol. 2022 Sep 7;12:944000. doi: 10.3389/fonc.2022.944000 (PMC9491090; doi:10.3389/fonc.2022.944000)
Supplement: Supplementary Table 4 — Gene ontology enrichment analysis of the differentially expressed kinases in the TCGA dataset. [file Table_4.xls]

ONTOLOGY	ID	Description	GeneRatio	BgRatio	pvalue	p.adjust	qvalue	geneID	Count
BP	GO:0046777	protein autophosphorylation	22/66	237/18866	6.29E-26	1.24E-22	8.26E-23	PDGFRA/DDR2/FLT4/KDR/GRK5/TEK/AURKB/AURKA/SIK1/LRRK2/PTK6/NEK2/MELK/FGFR3/CAMK2A/EPHA7/SRMS/TTK/MYLK2/EPHA8/ROS1/STK26	22
BP	GO:0018108	peptidyl-tyrosine phosphorylation	20/66	374/18866	9.38E-19	7.22E-16	4.80E-16	AXL/PDGFRA/DDR2/FLT4/KDR/TEK/PTK6/MST1R/MELK/MAP2K6/FGFR3/EPHA7/NTRK3/SRMS/TTK/EPHA3/LTK/EPHA5/EPHA8/ROS1	20
BP	GO:0018212	peptidyl-tyrosine modification	20/66	377/18866	1.10E-18	7.22E-16	4.80E-16	AXL/PDGFRA/DDR2/FLT4/KDR/TEK/PTK6/MST1R/MELK/MAP2K6/FGFR3/EPHA7/NTRK3/SRMS/TTK/EPHA3/LTK/EPHA5/EPHA8/ROS1	20
BP	GO:0018105	peptidyl-serine phosphorylation	16/66	310/18866	7.83E-15	3.87E-12	2.57E-12	TGFBR2/ILK/AKT3/AURKB/SBK1/CDK1/PLK1/AURKA/LRRK2/SGK2/CAMK2A/NTRK3/TTK/CDC7/MAST1/CAMKV	16
BP	GO:0018209	peptidyl-serine modification	16/66	333/18866	2.39E-14	9.43E-12	6.27E-12	TGFBR2/ILK/AKT3/AURKB/SBK1/CDK1/PLK1/AURKA/LRRK2/SGK2/CAMK2A/NTRK3/TTK/CDC7/MAST1/CAMKV	16
BP	GO:0018107	peptidyl-threonine phosphorylation	11/66	117/18866	2.61E-13	8.58E-11	5.70E-11	TGFBR2/SBK1/CDK1/PLK1/CHEK1/LRRK2/CAMK2A/CIT/TTK/HASPIN/MYLK2	11
BP	GO:0018210	peptidyl-threonine modification	11/66	126/18866	5.95E-13	1.68E-10	1.12E-10	TGFBR2/SBK1/CDK1/PLK1/CHEK1/LRRK2/CAMK2A/CIT/TTK/HASPIN/MYLK2	11
BP	GO:0043406	positive regulation of MAP kinase activity	12/66	264/18866	1.11E-10	2.73E-08	1.81E-08	MAP3K20/ILK/MAPK10/PBK/CDK1/PAK3/LRRK2/MST1R/MAP2K6/NTRK3/NRK/ERN2	12
BP	GO:0043405	regulation of MAP kinase activity	13/66	342/18866	1.57E-10	3.44E-08	2.29E-08	MAP3K20/ILK/TRIB3/MAPK10/PBK/CDK1/PAK3/LRRK2/MST1R/MAP2K6/NTRK3/NRK/ERN2	13
BP	GO:0032147	activation of protein kinase activity	12/66	331/18866	1.47E-09	2.90E-07	1.93E-07	TGFBR2/MAP3K20/MAPK10/PBK/CDK1/PAK3/LRRK2/MAP2K6/NTRK3/NRK/PAK5/ERN2	12
BP	GO:0071902	positive regulation of protein serine/threonine kinase activity	12/66	345/18866	2.35E-09	4.21E-07	2.80E-07	MAP3K20/ILK/MAPK10/PBK/CDK1/PAK3/LRRK2/MST1R/MAP2K6/NTRK3/NRK/ERN2	12
BP	GO:0000187	activation of MAPK activity	9/66	156/18866	3.55E-09	5.84E-07	3.88E-07	MAP3K20/MAPK10/PBK/CDK1/PAK3/LRRK2/MAP2K6/NTRK3/ERN2	9
BP	GO:0140014	mitotic nuclear division	11/66	286/18866	4.11E-09	6.25E-07	4.15E-07	AURKB/CDK1/PLK1/CHEK1/AURKA/PKMYT1/BUB1B/NEK2/BUB1/TTK/HASPIN	11
BP	GO:0007088	regulation of mitotic nuclear division	9/66	163/18866	5.22E-09	7.36E-07	4.89E-07	AURKB/PLK1/CHEK1/AURKA/PKMYT1/BUB1B/NEK2/BUB1/TTK	9
BP	GO:0048285	organelle fission	13/66	476/18866	8.63E-09	1.14E-06	7.55E-07	KDR/AURKB/CDK1/PLK1/CHEK1/AURKA/LRRK2/PKMYT1/BUB1B/NEK2/BUB1/TTK/HASPIN	13
BP	GO:0051783	regulation of nuclear division	9/66	188/18866	1.82E-08	2.24E-06	1.49E-06	AURKB/PLK1/CHEK1/AURKA/PKMYT1/BUB1B/NEK2/BUB1/TTK	9
BP	GO:0045839	negative regulation of mitotic nuclear division	6/66	52/18866	2.61E-08	3.03E-06	2.01E-06	AURKB/PLK1/CHEK1/BUB1B/BUB1/TTK	6
BP	GO:0044839	cell cycle G2/M phase transition	10/66	273/18866	3.53E-08	3.87E-06	2.57E-06	AURKB/CDK1/PLK1/CHEK1/AURKA/PKMYT1/NEK2/PLK4/MELK/CDC7	10
BP	GO:0051784	negative regulation of nuclear division	6/66	60/18866	6.27E-08	6.52E-06	4.33E-06	AURKB/PLK1/CHEK1/BUB1B/BUB1/TTK	6
BP	GO:0000075	cell cycle checkpoint	9/66	219/18866	6.77E-08	6.69E-06	4.45E-06	MAP3K20/AURKB/CDK1/PLK1/CHEK1/AURKA/BUB1B/BUB1/TTK	9
BP	GO:0007093	mitotic cell cycle checkpoint	8/66	166/18866	1.13E-07	9.13E-06	6.07E-06	MAP3K20/AURKB/CDK1/PLK1/AURKA/BUB1B/BUB1/TTK	8
BP	GO:0007094	mitotic spindle assembly checkpoint	5/66	34/18866	1.16E-07	9.13E-06	6.07E-06	AURKB/PLK1/BUB1B/BUB1/TTK	5
BP	GO:0031577	spindle checkpoint	5/66	34/18866	1.16E-07	9.13E-06	6.07E-06	AURKB/PLK1/BUB1B/BUB1/TTK	5
BP	GO:0071173	spindle assembly checkpoint	5/66	34/18866	1.16E-07	9.13E-06	6.07E-06	AURKB/PLK1/BUB1B/BUB1/TTK	5
BP	GO:0071174	mitotic spindle checkpoint	5/66	34/18866	1.16E-07	9.13E-06	6.07E-06	AURKB/PLK1/BUB1B/BUB1/TTK	5
BP	GO:0045841	negative regulation of mitotic metaphase/anaphase transition	5/66	36/18866	1.56E-07	1.18E-05	7.86E-06	AURKB/PLK1/BUB1B/BUB1/TTK	5
BP	GO:1902100	negative regulation of metaphase/anaphase transition of cell cycle	5/66	37/18866	1.80E-07	1.31E-05	8.73E-06	AURKB/PLK1/BUB1B/BUB1/TTK	5
BP	GO:2000816	negative regulation of mitotic sister chromatid separation	5/66	39/18866	2.36E-07	1.63E-05	1.08E-05	AURKB/PLK1/BUB1B/BUB1/TTK	5
BP	GO:0000086	G2/M transition of mitotic cell cycle	9/66	254/18866	2.39E-07	1.63E-05	1.08E-05	AURKB/CDK1/PLK1/AURKA/PKMYT1/NEK2/PLK4/MELK/CDC7	9
BP	GO:0000280	nuclear division	11/66	428/18866	2.52E-07	1.66E-05	1.10E-05	AURKB/CDK1/PLK1/CHEK1/AURKA/PKMYT1/BUB1B/NEK2/BUB1/TTK/HASPIN	11
BP	GO:0016572	histone phosphorylation	5/66	40/18866	2.69E-07	1.66E-05	1.10E-05	AURKB/CDK1/CHEK1/AURKA/HASPIN	5
BP	GO:1905819	negative regulation of chromosome separation	5/66	40/18866	2.69E-07	1.66E-05	1.10E-05	AURKB/PLK1/BUB1B/BUB1/TTK	5
BP	GO:0033048	negative regulation of mitotic sister chromatid segregation	5/66	42/18866	3.46E-07	2.07E-05	1.37E-05	AURKB/PLK1/BUB1B/BUB1/TTK	5
BP	GO:0034501	protein localization to kinetochore	4/66	18/18866	4.03E-07	2.34E-05	1.56E-05	AURKB/CDK1/TTK/HASPIN	4
BP	GO:0033046	negative regulation of sister chromatid segregation	5/66	44/18866	4.39E-07	2.47E-05	1.64E-05	AURKB/PLK1/BUB1B/BUB1/TTK	5
BP	GO:0010948	negative regulation of cell cycle process	10/66	359/18866	4.50E-07	2.47E-05	1.64E-05	AURKB/CDK1/PLK1/CHEK1/AURKA/BUB1B/NEK2/BUB1/TTK/CDC7	10
BP	GO:0051985	negative regulation of chromosome segregation	5/66	45/18866	4.92E-07	2.63E-05	1.75E-05	AURKB/PLK1/BUB1B/BUB1/TTK	5
BP	GO:0043491	protein kinase B signaling	9/66	278/18866	5.11E-07	2.66E-05	1.77E-05	AXL/PDGFRA/ILK/KDR/TRIB3/TEK/MST1R/FGFR3/NTRK3	9
BP	GO:0048013	ephrin receptor signaling pathway	6/66	87/18866	5.88E-07	2.98E-05	1.98E-05	PAK3/EPHA7/NTRK3/EPHA3/EPHA5/EPHA8	6
BP	GO:1902749	regulation of cell cycle G2/M phase transition	8/66	217/18866	8.72E-07	4.27E-05	2.83E-05	AURKB/CDK1/PLK1/CHEK1/AURKA/NEK2/PLK4/CDC7	8
BP	GO:1901987	regulation of cell cycle phase transition	11/66	486/18866	8.85E-07	4.27E-05	2.83E-05	AURKB/CDK1/PLK1/CHEK1/AURKA/BUB1B/NEK2/PLK4/BUB1/TTK/CDC7	11
BP	GO:0071459	protein localization to chromosome, centromeric region	4/66	22/18866	9.53E-07	4.48E-05	2.98E-05	AURKB/CDK1/TTK/HASPIN	4
BP	GO:0000070	mitotic sister chromatid segregation	7/66	161/18866	1.48E-06	6.71E-05	4.46E-05	AURKB/PLK1/BUB1B/NEK2/BUB1/TTK/HASPIN	7
BP	GO:0030071	regulation of mitotic metaphase/anaphase transition	5/66	56/18866	1.49E-06	6.71E-05	4.46E-05	AURKB/PLK1/BUB1B/BUB1/TTK	5
BP	GO:0007091	metaphase/anaphase transition of mitotic cell cycle	5/66	58/18866	1.78E-06	7.66E-05	5.09E-05	AURKB/PLK1/BUB1B/BUB1/TTK	5
BP	GO:1902099	regulation of metaphase/anaphase transition of cell cycle	5/66	58/18866	1.78E-06	7.66E-05	5.09E-05	AURKB/PLK1/BUB1B/BUB1/TTK	5
BP	GO:0051983	regulation of chromosome segregation	6/66	107/18866	1.99E-06	8.37E-05	5.56E-05	AURKB/PLK1/BUB1B/NEK2/BUB1/TTK	6
BP	GO:0044784	metaphase/anaphase transition of cell cycle	5/66	60/18866	2.11E-06	8.70E-05	5.78E-05	AURKB/PLK1/BUB1B/BUB1/TTK	5
BP	GO:0010965	regulation of mitotic sister chromatid separation	5/66	61/18866	2.30E-06	9.26E-05	6.15E-05	AURKB/PLK1/BUB1B/BUB1/TTK	5
BP	GO:0051896	regulation of protein kinase B signaling	8/66	253/18866	2.75E-06	0.000107301	7.13E-05	AXL/PDGFRA/ILK/TRIB3/TEK/MST1R/FGFR3/NTRK3	8
BP	GO:0045930	negative regulation of mitotic cell cycle	9/66	341/18866	2.77E-06	0.000107301	7.13E-05	MAP3K20/AURKB/CDK1/PLK1/CHEK1/AURKA/BUB1B/BUB1/TTK	9
BP	GO:0051321	meiotic cell cycle	8/66	254/18866	2.83E-06	0.00010749	7.14E-05	NPR2/PLK1/AURKA/PKMYT1/BUB1B/NEK2/BUB1/TTK	8
BP	GO:0051306	mitotic sister chromatid separation	5/66	64/18866	2.92E-06	0.000108797	7.23E-05	AURKB/PLK1/BUB1B/BUB1/TTK	5
BP	GO:1901990	regulation of mitotic cell cycle phase transition	10/66	448/18866	3.31E-06	0.000121192	8.05E-05	AURKB/CDK1/PLK1/AURKA/BUB1B/NEK2/PLK4/BUB1/TTK/CDC7	10
BP	GO:1905818	regulation of chromosome separation	5/66	66/18866	3.40E-06	0.000122227	8.12E-05	AURKB/PLK1/BUB1B/BUB1/TTK	5
BP	GO:1901988	negative regulation of cell cycle phase transition	8/66	270/18866	4.44E-06	0.000156762	0.000104187	AURKB/CDK1/PLK1/CHEK1/AURKA/BUB1B/BUB1/TTK	8
BP	GO:0007098	centrosome cycle	6/66	125/18866	4.92E-06	0.000170557	0.000113356	CDK1/PLK1/CHEK1/AURKA/NEK2/PLK4	6
BP	GO:0043552	positive regulation of phosphatidylinositol 3-kinase activity	4/66	33/18866	5.18E-06	0.000175525	0.000116658	PDGFRA/TEK/FGFR3/EPHA8	4
BP	GO:0033047	regulation of mitotic sister chromatid segregation	5/66	72/18866	5.24E-06	0.000175525	0.000116658	AURKB/PLK1/BUB1B/BUB1/TTK	5
BP	GO:0000819	sister chromatid segregation	7/66	196/18866	5.44E-06	0.000179168	0.000119079	AURKB/PLK1/BUB1B/NEK2/BUB1/TTK/HASPIN	7
BP	GO:0010389	regulation of G2/M transition of mitotic cell cycle	7/66	200/18866	6.22E-06	0.000201228	0.000133741	AURKB/CDK1/PLK1/AURKA/NEK2/PLK4/CDC7	7
BP	GO:0031023	microtubule organizing center organization	6/66	136/18866	8.00E-06	0.000254942	0.00016944	CDK1/PLK1/CHEK1/AURKA/NEK2/PLK4	6
BP	GO:0090218	positive regulation of lipid kinase activity	4/66	37/18866	8.27E-06	0.000259279	0.000172323	PDGFRA/TEK/FGFR3/EPHA8	4
BP	GO:0031098	stress-activated protein kinase signaling cascade	8/66	300/18866	9.61E-06	0.000296565	0.000197104	MAP3K20/FLT4/MAPK10/PBK/PAK3/NRK/PAK5/ERN2	8
BP	GO:0031145	anaphase-promoting complex-dependent catabolic process	5/66	83/18866	1.06E-05	0.000320969	0.000213323	AURKB/CDK1/PLK1/AURKA/BUB1B	5
BP	GO:0070372	regulation of ERK1 and ERK2 cascade	8/66	306/18866	1.11E-05	0.000330206	0.000219462	PDGFRA/FLT4/KDR/TEK/RPS6KA6/FGFR3/EPHA7/ROS1	8
BP	GO:0033045	regulation of sister chromatid segregation	5/66	84/18866	1.12E-05	0.000330206	0.000219462	AURKB/PLK1/BUB1B/BUB1/TTK	5
BP	GO:0034502	protein localization to chromosome	5/66	85/18866	1.19E-05	0.000344755	0.000229132	AURKB/CDK1/PLK1/TTK/HASPIN	5
BP	GO:0038083	peptidyl-tyrosine autophosphorylation	4/66	41/18866	1.25E-05	0.000359199	0.000238732	KDR/PTK6/SRMS/ROS1	4
BP	GO:0007100	mitotic centrosome separation	3/66	14/18866	1.45E-05	0.000408567	0.000271543	CHEK1/AURKA/NEK2	3
BP	GO:0032465	regulation of cytokinesis	5/66	90/18866	1.57E-05	0.00043649	0.000290102	AURKB/PLK1/AURKA/PLK4/CIT	5
BP	GO:0070371	ERK1 and ERK2 cascade	8/66	325/18866	1.71E-05	0.000470345	0.000312603	PDGFRA/FLT4/KDR/TEK/RPS6KA6/FGFR3/EPHA7/ROS1	8
BP	GO:0051299	centrosome separation	3/66	15/18866	1.81E-05	0.000488496	0.000324666	CHEK1/AURKA/NEK2	3
BP	GO:0051304	chromosome separation	5/66	94/18866	1.94E-05	0.00051746	0.000343916	AURKB/PLK1/BUB1B/BUB1/TTK	5
BP	GO:0051770	positive regulation of nitric-oxide synthase biosynthetic process	3/66	16/18866	2.22E-05	0.000583729	0.00038796	KDR/LRRK2/MAP2K6	3
BP	GO:1901991	negative regulation of mitotic cell cycle phase transition	7/66	251/18866	2.71E-05	0.000703786	0.000467753	AURKB/CDK1/PLK1/AURKA/BUB1B/BUB1/TTK	7
BP	GO:1903727	positive regulation of phospholipid metabolic process	4/66	50/18866	2.79E-05	0.000714897	0.000475138	PDGFRA/TEK/FGFR3/EPHA8	4
BP	GO:0033044	regulation of chromosome organization	8/66	356/18866	3.29E-05	0.000832752	0.000553467	AURKB/PLK1/CHEK1/LRRK2/BUB1B/NEK2/BUB1/TTK	8
BP	GO:0062197	cellular response to chemical stress	8/66	360/18866	3.56E-05	0.000890054	0.000591551	MYLK/AXL/PDGFRA/MAPK10/CDK1/LRRK2/MELK/STK26	8
BP	GO:0051897	positive regulation of protein kinase B signaling	6/66	178/18866	3.68E-05	0.00090971	0.000604615	AXL/PDGFRA/ILK/TEK/MST1R/FGFR3	6
BP	GO:1902750	negative regulation of cell cycle G2/M phase transition	5/66	108/18866	3.79E-05	0.000924532	0.000614466	AURKB/CDK1/PLK1/CHEK1/AURKA	5
BP	GO:0051767	nitric-oxide synthase biosynthetic process	3/66	20/18866	4.47E-05	0.001061927	0.000705782	KDR/LRRK2/MAP2K6	3
BP	GO:0051769	regulation of nitric-oxide synthase biosynthetic process	3/66	20/18866	4.47E-05	0.001061927	0.000705782	KDR/LRRK2/MAP2K6	3
BP	GO:0098813	nuclear chromosome segregation	7/66	272/18866	4.52E-05	0.001061927	0.000705782	AURKB/PLK1/BUB1B/NEK2/BUB1/TTK/HASPIN	7
BP	GO:0016049	cell growth	9/66	490/18866	4.97E-05	0.001154352	0.00076721	NPR1/TGFBR2/ILK/AURKA/SGK2/EPHA7/NTRK3/PAK5/ROS1	9
BP	GO:0043551	regulation of phosphatidylinositol 3-kinase activity	4/66	58/18866	5.03E-05	0.001154693	0.000767436	PDGFRA/TEK/FGFR3/EPHA8	4
BP	GO:0070507	regulation of microtubule cytoskeleton organization	6/66	190/18866	5.30E-05	0.001204035	0.00080023	PLK1/CHEK1/AURKA/NEK2/PLK4/EPHA3	6
BP	GO:0046605	regulation of centrosome cycle	4/66	59/18866	5.38E-05	0.001207348	0.000802432	CHEK1/AURKA/NEK2/PLK4	4
BP	GO:0007052	mitotic spindle organization	5/66	118/18866	5.79E-05	0.001285679	0.000854493	AURKB/PLK1/AURKA/NEK2/TTK	5
BP	GO:0010976	positive regulation of neuron projection development	7/66	290/18866	6.77E-05	0.001484646	0.000986731	ILK/NME1/PAK3/PTK6/NTRK3/EPHA3/LTK	7
BP	GO:0045787	positive regulation of cell cycle	8/66	396/18866	6.96E-05	0.001495689	0.00099407	AURKB/CDK1/CHEK1/AURKA/PTK6/PLK4/CIT/CDC7	8
BP	GO:0007062	sister chromatid cohesion	4/66	63/18866	6.97E-05	0.001495689	0.00099407	PLK1/BUB1B/BUB1/HASPIN	4
BP	GO:1903429	regulation of cell maturation	3/66	24/18866	7.85E-05	0.001667694	0.001108389	NPR2/AURKA/LRRK2	3
BP	GO:0032970	regulation of actin filament-based process	8/66	405/18866	8.14E-05	0.00171099	0.001137164	PDGFRA/ILK/TEK/PAK3/NTRK3/EPHA3/MYLK2/EPHA5	8
BP	GO:0043550	regulation of lipid kinase activity	4/66	67/18866	8.87E-05	0.001825161	0.001213045	PDGFRA/TEK/FGFR3/EPHA8	4
BP	GO:0071300	cellular response to retinoic acid	4/66	67/18866	8.87E-05	0.001825161	0.001213045	PTK6/NTRK3/EPHA3/LTK	4
BP	GO:0048511	rhythmic process	7/66	305/18866	9.28E-05	0.001888525	0.001255158	AXL/PDGFRA/MAPK10/CDK1/SIK1/MAP2K6/NTRK3	7
BP	GO:0032434	regulation of proteasomal ubiquitin-dependent protein catabolic process	5/66	131/18866	9.52E-05	0.001917843	0.001274644	TRIB3/PBK/PLK1/AURKA/LRRK2	5
BP	GO:0010639	negative regulation of organelle organization	8/66	416/18866	9.81E-05	0.001956699	0.001300468	AURKB/PLK1/CHEK1/LRRK2/BUB1B/NEK2/BUB1/TTK	8
BP	GO:0042770	signal transduction in response to DNA damage	5/66	133/18866	0.000102223	0.002018912	0.001341817	CDK1/PLK1/CHEK1/AURKA/RPS6KA6	5
BP	GO:0043161	proteasome-mediated ubiquitin-dependent protein catabolic process	8/66	424/18866	0.000111888	0.002181002	0.001449545	TRIB3/AURKB/PBK/CDK1/PLK1/AURKA/LRRK2/BUB1B	8
BP	GO:0003416	endochondral bone growth	3/66	27/18866	0.000112639	0.002181002	0.001449545	TGFBR2/DDR2/FGFR3	3
BP	GO:0007568	aging	7/66	319/18866	0.000122584	0.002332665	0.001550344	TGFBR2/ILK/AKT3/AURKB/CDK1/CHEK1/LRRK2	7
BP	GO:0072401	signal transduction involved in DNA integrity checkpoint	4/66	73/18866	0.000124015	0.002332665	0.001550344	CDK1/PLK1/CHEK1/AURKA	4
BP	GO:0072422	signal transduction involved in DNA damage checkpoint	4/66	73/18866	0.000124015	0.002332665	0.001550344	CDK1/PLK1/CHEK1/AURKA	4
BP	GO:0072395	signal transduction involved in cell cycle checkpoint	4/66	74/18866	0.000130759	0.002436304	0.001619225	CDK1/PLK1/CHEK1/AURKA	4
BP	GO:0031100	animal organ regeneration	4/66	75/18866	0.000137764	0.002542836	0.001690029	TGFBR2/AXL/CDK1/AURKA	4
BP	GO:1902850	microtubule cytoskeleton organization involved in mitosis	5/66	144/18866	0.000148533	0.002716227	0.001805269	AURKB/PLK1/AURKA/NEK2/TTK	5
BP	GO:0001933	negative regulation of protein phosphorylation	8/66	444/18866	0.000153589	0.002765068	0.001837729	ILK/TRIB3/PBK/PLK1/RPS6KA6/LRRK2/PTK6/NTRK3	8
BP	GO:0019934	cGMP-mediated signaling	3/66	30/18866	0.000155179	0.002765068	0.001837729	NPR1/NPR2/PRKG1	3
BP	GO:0048738	cardiac muscle tissue development	6/66	231/18866	0.000155404	0.002765068	0.001837729	TGFBR2/PDGFRA/CDK1/SIK1/MYLK2/ALPK2	6
BP	GO:0007059	chromosome segregation	7/66	334/18866	0.00016277	0.002870267	0.001907647	AURKB/PLK1/BUB1B/NEK2/BUB1/TTK/HASPIN	7
BP	GO:0007050	cell cycle arrest	6/66	234/18866	0.000166689	0.002892886	0.00192268	MAP3K20/ILK/CDK1/AURKA/MAP2K6/ERN2	6
BP	GO:2001251	negative regulation of chromosome organization	5/66	148/18866	0.000168844	0.002892886	0.00192268	AURKB/PLK1/BUB1B/BUB1/TTK	5
BP	GO:0071695	anatomical structure maturation	6/66	235/18866	0.000170592	0.002892886	0.00192268	AXL/NPR2/AURKA/LRRK2/FGFR3/EPHA8	6
BP	GO:0007143	female meiotic nuclear division	3/66	31/18866	0.000171376	0.002892886	0.00192268	PLK1/AURKA/TTK	3
BP	GO:0098868	bone growth	3/66	31/18866	0.000171376	0.002892886	0.00192268	TGFBR2/DDR2/FGFR3	3
BP	GO:0000077	DNA damage checkpoint	5/66	151/18866	0.000185421	0.003103449	0.002062626	MAP3K20/CDK1/PLK1/CHEK1/AURKA	5
BP	GO:0032886	regulation of microtubule-based process	6/66	240/18866	0.000191204	0.003173336	0.002109074	PLK1/CHEK1/AURKA/NEK2/PLK4/EPHA3	6
BP	GO:0014065	phosphatidylinositol 3-kinase signaling	5/66	154/18866	0.000203213	0.003344554	0.00222287	PDGFRA/KDR/TEK/NTRK3/LTK	5
BP	GO:0048638	regulation of developmental growth	7/66	353/18866	0.000228376	0.003727632	0.002477472	TGFBR2/ILK/CDK1/FGFR3/EPHA7/NTRK3/NRK	7
BP	GO:2000058	regulation of ubiquitin-dependent protein catabolic process	5/66	159/18866	0.000235728	0.003816081	0.002536257	TRIB3/PBK/PLK1/AURKA/LRRK2	5
BP	GO:0032436	positive regulation of proteasomal ubiquitin-dependent protein catabolic process	4/66	87/18866	0.000244485	0.003925678	0.002609098	TRIB3/PLK1/AURKA/LRRK2	4
BP	GO:0031570	DNA integrity checkpoint	5/66	161/18866	0.000249786	0.003978453	0.002644174	MAP3K20/CDK1/PLK1/CHEK1/AURKA	5
BP	GO:0014068	positive regulation of phosphatidylinositol 3-kinase signaling	4/66	88/18866	0.000255458	0.004033874	0.002681008	PDGFRA/KDR/TEK/NTRK3	4
BP	GO:0032956	regulation of actin cytoskeleton organization	7/66	360/18866	0.000257351	0.004033874	0.002681008	PDGFRA/ILK/TEK/PAK3/NTRK3/EPHA3/EPHA5	7
BP	GO:0001667	ameboidal-type cell migration	8/66	481/18866	0.0002645	0.00411329	0.002733789	TGFBR2/ILK/DDR2/FLT4/KDR/AKT3/TEK/PAK3	8
BP	GO:0031572	G2 DNA damage checkpoint	3/66	36/18866	0.00026884	0.00414811	0.002756932	CDK1/PLK1/CHEK1	3
BP	GO:0010498	proteasomal protein catabolic process	8/66	483/18866	0.000271995	0.004164265	0.002767669	TRIB3/AURKB/PBK/CDK1/PLK1/AURKA/LRRK2/BUB1B	8
BP	GO:0042326	negative regulation of phosphorylation	8/66	484/18866	0.000275807	0.00419015	0.002784872	ILK/TRIB3/PBK/PLK1/RPS6KA6/LRRK2/PTK6/NTRK3	8
BP	GO:0051098	regulation of binding	7/66	367/18866	0.000289222	0.004360411	0.002898032	NME1/TRIB3/AURKB/PLK1/AURKA/LRRK2/NEK2	7
BP	GO:0045132	meiotic chromosome segregation	4/66	93/18866	0.000315697	0.004723501	0.00313935	PLK1/BUB1B/BUB1/TTK	4
BP	GO:0034614	cellular response to reactive oxygen species	5/66	170/18866	0.000321108	0.004768337	0.003169149	AXL/PDGFRA/CDK1/LRRK2/STK26	5
BP	GO:0051302	regulation of cell division	5/66	171/18866	0.000329894	0.004862245	0.003231563	AURKB/PLK1/AURKA/PLK4/CIT	5
BP	GO:0000910	cytokinesis	5/66	172/18866	0.000338861	0.004865393	0.003233655	AURKB/PLK1/AURKA/PLK4/CIT	5
BP	GO:0014037	Schwann cell differentiation	3/66	39/18866	0.000341539	0.004865393	0.003233655	ILK/CDK1/NTRK3	3
BP	GO:2000249	regulation of actin cytoskeleton reorganization	3/66	39/18866	0.000341539	0.004865393	0.003233655	PDGFRA/TEK/NTRK3	3
BP	GO:0097711	ciliary basal body-plasma membrane docking	4/66	95/18866	0.000342425	0.004865393	0.003233655	CDK1/PLK1/NEK2/PLK4	4
BP	GO:1903725	regulation of phospholipid metabolic process	4/66	95/18866	0.000342425	0.004865393	0.003233655	PDGFRA/TEK/FGFR3/EPHA8	4
BP	GO:0045666	positive regulation of neuron differentiation	7/66	380/18866	0.00035682	0.005033711	0.003345523	ILK/NME1/PAK3/PTK6/NTRK3/EPHA3/LTK	7
BP	GO:0010634	positive regulation of epithelial cell migration	5/66	176/18866	0.000376589	0.005274913	0.003505832	TGFBR2/FLT4/KDR/AKT3/TEK	5
BP	GO:0140013	meiotic nuclear division	5/66	177/18866	0.000386498	0.005375591	0.003572744	PLK1/AURKA/BUB1B/BUB1/TTK	5
BP	GO:0048469	cell maturation	5/66	179/18866	0.000406908	0.005619879	0.003735104	AXL/NPR2/AURKA/LRRK2/EPHA8	5
BP	GO:0070301	cellular response to hydrogen peroxide	4/66	100/18866	0.00041629	0.00570953	0.003794688	AXL/CDK1/LRRK2/STK26	4
BP	GO:0031346	positive regulation of cell projection organization	7/66	394/18866	0.000443248	0.006037345	0.004012562	ILK/NME1/PAK3/PTK6/NTRK3/EPHA3/LTK	7
BP	GO:2000060	positive regulation of ubiquitin-dependent protein catabolic process	4/66	102/18866	0.000448795	0.006048077	0.004019695	TRIB3/PLK1/AURKA/LRRK2	4
BP	GO:0007051	spindle organization	5/66	183/18866	0.000450161	0.006048077	0.004019695	AURKB/PLK1/AURKA/NEK2/TTK	5
BP	GO:0051403	stress-activated MAPK cascade	6/66	286/18866	0.000488118	0.006513734	0.004329181	MAP3K20/FLT4/MAPK10/PBK/NRK/ERN2	6
BP	GO:0021700	developmental maturation	6/66	287/18866	0.000497187	0.006590231	0.004380023	AXL/NPR2/AURKA/LRRK2/FGFR3/EPHA8	6
BP	GO:0031532	actin cytoskeleton reorganization	4/66	105/18866	0.000500892	0.006595081	0.004383246	PDGFRA/TEK/NTRK3/NRK	4
BP	GO:0007168	receptor guanylyl cyclase signaling pathway	2/66	10/18866	0.000532688	0.006921436	0.004600149	NPR1/NPR2	2
BP	GO:0048755	branching morphogenesis of a nerve	2/66	10/18866	0.000532688	0.006921436	0.004600149	LRRK2/EPHA7	2
BP	GO:0099175	regulation of postsynapse organization	4/66	107/18866	0.00053793	0.006943867	0.004615057	PAK3/LRRK2/EPHA7/NTRK3	4
BP	GO:0060537	muscle tissue development	7/66	409/18866	0.000553674	0.007045939	0.004682897	MYLK/TGFBR2/PDGFRA/CDK1/SIK1/MYLK2/ALPK2	7
BP	GO:0032526	response to retinoic acid	4/66	108/18866	0.000557161	0.007045939	0.004682897	PTK6/NTRK3/EPHA3/LTK	4
BP	GO:0010761	fibroblast migration	3/66	46/18866	0.000557476	0.007045939	0.004682897	ILK/DDR2/PAK3	3
BP	GO:0048015	phosphatidylinositol-mediated signaling	5/66	192/18866	0.000560108	0.007045939	0.004682897	PDGFRA/KDR/TEK/NTRK3/LTK	5
BP	GO:0061136	regulation of proteasomal protein catabolic process	5/66	193/18866	0.000573465	0.00712323	0.004734267	TRIB3/PBK/PLK1/AURKA/LRRK2	5
BP	GO:1903046	meiotic cell cycle process	5/66	193/18866	0.000573465	0.00712323	0.004734267	PLK1/AURKA/BUB1B/BUB1/TTK	5
BP	GO:1901800	positive regulation of proteasomal protein catabolic process	4/66	110/18866	0.000597083	0.007370241	0.004898436	TRIB3/PLK1/AURKA/LRRK2	4
BP	GO:0048017	inositol lipid-mediated signaling	5/66	196/18866	0.000614978	0.007543979	0.005013906	PDGFRA/KDR/TEK/NTRK3/LTK	5
BP	GO:0001558	regulation of cell growth	7/66	420/18866	0.000647806	0.007729786	0.005137398	NPR1/ILK/SGK2/EPHA7/NTRK3/PAK5/ROS1	7
BP	GO:0006182	cGMP biosynthetic process	2/66	11/18866	0.000649593	0.007729786	0.005137398	NPR1/NPR2	2
BP	GO:0060281	regulation of oocyte development	2/66	11/18866	0.000649593	0.007729786	0.005137398	NPR2/AURKA	2
BP	GO:1905879	regulation of oogenesis	2/66	11/18866	0.000649593	0.007729786	0.005137398	NPR2/AURKA	2
BP	GO:0090068	positive regulation of cell cycle process	6/66	302/18866	0.000649693	0.007729786	0.005137398	AURKB/CDK1/AURKA/PLK4/CIT/CDC7	6
BP	GO:0001938	positive regulation of endothelial cell proliferation	4/66	113/18866	0.000660717	0.007813863	0.005193278	FLT4/KDR/AKT3/TEK	4
BP	GO:1901888	regulation of cell junction assembly	5/66	200/18866	0.00067379	0.007921039	0.005264509	KDR/TEK/EPHA7/NTRK3/EPHA3	5
BP	GO:0001763	morphogenesis of a branching structure	5/66	201/18866	0.000689129	0.008006063	0.005321018	TGFBR2/ILK/KDR/LRRK2/EPHA7	5
BP	GO:0031099	regeneration	5/66	201/18866	0.000689129	0.008006063	0.005321018	TGFBR2/AXL/CDK1/AURKA/NTRK3	5
BP	GO:0051225	spindle assembly	4/66	115/18866	0.000705721	0.008150866	0.005417258	AURKB/PLK1/AURKA/NEK2	4
BP	GO:0034599	cellular response to oxidative stress	6/66	310/18866	0.000744665	0.008533673	0.00567168	AXL/PDGFRA/CDK1/LRRK2/MELK/STK26	6
BP	GO:0019216	regulation of lipid metabolic process	7/66	431/18866	0.000754259	0.008533673	0.00567168	PDK4/PDGFRA/TRIB3/TEK/SIK1/FGFR3/EPHA8	7
BP	GO:0038084	vascular endothelial growth factor signaling pathway	3/66	51/18866	0.00075531	0.008533673	0.00567168	PDGFRA/FLT4/KDR	3
BP	GO:0007569	cell aging	4/66	118/18866	0.000777238	0.008533673	0.00567168	ILK/AKT3/CDK1/CHEK1	4
BP	GO:0007077	mitotic nuclear envelope disassembly	2/66	12/18866	0.000777752	0.008533673	0.00567168	CDK1/PLK1	2
BP	GO:0035404	histone-serine phosphorylation	2/66	12/18866	0.000777752	0.008533673	0.00567168	AURKB/AURKA	2
BP	GO:0045144	meiotic sister chromatid segregation	2/66	12/18866	0.000777752	0.008533673	0.00567168	BUB1B/BUB1	2
BP	GO:0051177	meiotic sister chromatid cohesion	2/66	12/18866	0.000777752	0.008533673	0.00567168	BUB1B/BUB1	2
BP	GO:0070601	centromeric sister chromatid cohesion	2/66	12/18866	0.000777752	0.008533673	0.00567168	BUB1B/BUB1	2
BP	GO:0000186	activation of MAPKK activity	3/66	52/18866	0.000799557	0.008724453	0.005798477	MAP3K20/LRRK2/NRK	3
BP	GO:0043393	regulation of protein binding	5/66	211/18866	0.000857314	0.009252431	0.006149384	TRIB3/AURKB/PLK1/AURKA/LRRK2	5
BP	GO:0050679	positive regulation of epithelial cell proliferation	5/66	211/18866	0.000857314	0.009252431	0.006149384	NME1/FLT4/KDR/AKT3/TEK	5
BP	GO:0007254	JNK cascade	5/66	213/18866	0.000894326	0.009599423	0.006380003	MAP3K20/FLT4/MAPK10/NRK/ERN2	5
BP	GO:0051988	regulation of attachment of spindle microtubules to kinetochore	2/66	13/18866	0.000917088	0.009790535	0.006507021	AURKB/NEK2	2
BP	GO:0070374	positive regulation of ERK1 and ERK2 cascade	5/66	215/18866	0.000932517	0.009896942	0.006577741	PDGFRA/FLT4/KDR/TEK/FGFR3	5
BP	GO:0001954	positive regulation of cell-matrix adhesion	3/66	55/18866	0.000942089	0.009896942	0.006577741	ILK/KDR/TEK	3
BP	GO:0060350	endochondral bone morphogenesis	3/66	55/18866	0.000942089	0.009896942	0.006577741	TGFBR2/TEK/FGFR3	3
BP	GO:0001952	regulation of cell-matrix adhesion	4/66	125/18866	0.000963803	0.010048022	0.006678152	ILK/KDR/TEK/EPHA3	4
BP	GO:0071496	cellular response to external stimulus	6/66	326/18866	0.000966645	0.010048022	0.006678152	PDK4/AXL/CHEK1/SIK1/LRRK2/STK26	6
BP	GO:0055007	cardiac muscle cell differentiation	4/66	126/18866	0.000992808	0.010213811	0.00678834	PDGFRA/CDK1/SIK1/ALPK2	4
BP	GO:0010665	regulation of cardiac muscle cell apoptotic process	3/66	56/18866	0.000992938	0.010213811	0.00678834	ILK/CAMK2A/LTK	3
BP	GO:0014066	regulation of phosphatidylinositol 3-kinase signaling	4/66	127/18866	0.001022422	0.010408677	0.006917852	PDGFRA/KDR/TEK/NTRK3	4
BP	GO:1903052	positive regulation of proteolysis involved in cellular protein catabolic process	4/66	127/18866	0.001022422	0.010408677	0.006917852	TRIB3/PLK1/AURKA/LRRK2	4
BP	GO:0071214	cellular response to abiotic stimulus	6/66	331/18866	0.001045535	0.010535362	0.00700205	MYLK/MAP3K20/AURKB/MAPK10/PBK/CHEK1	6
BP	GO:0104004	cellular response to environmental stimulus	6/66	331/18866	0.001045535	0.010535362	0.00700205	MYLK/MAP3K20/AURKB/MAPK10/PBK/CHEK1	6
BP	GO:0007135	meiosis II	2/66	14/18866	0.001067523	0.010541786	0.00700632	BUB1B/BUB1	2
BP	GO:0010752	regulation of cGMP-mediated signaling	2/66	14/18866	0.001067523	0.010541786	0.00700632	NPR1/NPR2	2
BP	GO:0061983	meiosis II cell cycle process	2/66	14/18866	0.001067523	0.010541786	0.00700632	BUB1B/BUB1	2
BP	GO:0072425	signal transduction involved in G2 DNA damage checkpoint	2/66	14/18866	0.001067523	0.010541786	0.00700632	PLK1/CHEK1	2
BP	GO:0006979	response to oxidative stress	7/66	458/18866	0.001074976	0.010562575	0.007020137	AXL/PDGFRA/CDK1/LRRK2/SGK2/MELK/STK26	7
BP	GO:0010662	regulation of striated muscle cell apoptotic process	3/66	58/18866	0.001099778	0.010752776	0.007146549	ILK/CAMK2A/LTK	3
BP	GO:1903050	regulation of proteolysis involved in cellular protein catabolic process	5/66	225/18866	0.001141991	0.011110499	0.0073843	TRIB3/PBK/PLK1/AURKA/LRRK2	5
BP	GO:0010659	cardiac muscle cell apoptotic process	3/66	59/18866	0.001155812	0.01118985	0.007437038	ILK/CAMK2A/LTK	3
BP	GO:0010595	positive regulation of endothelial cell migration	4/66	132/18866	0.001179874	0.011367078	0.007554828	FLT4/KDR/AKT3/TEK	4
BP	GO:0010763	positive regulation of fibroblast migration	2/66	15/18866	0.001228979	0.011781953	0.007830564	DDR2/PAK3	2
BP	GO:0050807	regulation of synapse organization	5/66	229/18866	0.001234868	0.011781953	0.007830564	PAK3/LRRK2/EPHA7/NTRK3/CAMKV	5
BP	GO:0010658	striated muscle cell apoptotic process	3/66	61/18866	0.001273219	0.012089455	0.008034937	ILK/CAMK2A/LTK	3
BP	GO:0010518	positive regulation of phospholipase activity	3/66	62/18866	0.001334632	0.012551896	0.008342286	PDGFRA/FGFR3/NTRK3	3
BP	GO:0070527	platelet aggregation	3/66	62/18866	0.001334632	0.012551896	0.008342286	PDGFRA/ILK/PRKG1	3
BP	GO:0000302	response to reactive oxygen species	5/66	235/18866	0.001384528	0.012695996	0.008438058	AXL/PDGFRA/CDK1/LRRK2/STK26	5
BP	GO:0046330	positive regulation of JNK cascade	4/66	138/18866	0.001390376	0.012695996	0.008438058	MAP3K20/FLT4/NRK/ERN2	4
BP	GO:0051893	regulation of focal adhesion assembly	3/66	63/18866	0.00139788	0.012695996	0.008438058	KDR/TEK/EPHA3	3
BP	GO:0070059	intrinsic apoptotic signaling pathway in response to endoplasmic reticulum stress	3/66	63/18866	0.00139788	0.012695996	0.008438058	TRIB3/LRRK2/ERN2	3
BP	GO:0090109	regulation of cell-substrate junction assembly	3/66	63/18866	0.00139788	0.012695996	0.008438058	KDR/TEK/EPHA3	3
BP	GO:0030397	membrane disassembly	2/66	16/18866	0.001401381	0.012695996	0.008438058	CDK1/PLK1	2
BP	GO:0051081	nuclear envelope disassembly	2/66	16/18866	0.001401381	0.012695996	0.008438058	CDK1/PLK1	2
BP	GO:0051447	negative regulation of meiotic cell cycle	2/66	16/18866	0.001401381	0.012695996	0.008438058	NPR2/TTK	2
BP	GO:0060560	developmental growth involved in morphogenesis	5/66	236/18866	0.001410718	0.012722229	0.008455494	TGFBR2/ILK/AURKA/EPHA7/NTRK3	5
BP	GO:0032872	regulation of stress-activated MAPK cascade	5/66	237/18866	0.001437272	0.01283394	0.008529739	MAP3K20/FLT4/PBK/NRK/ERN2	5
BP	GO:0048588	developmental cell growth	5/66	237/18866	0.001437272	0.01283394	0.008529739	TGFBR2/ILK/AURKA/EPHA7/NTRK3	5
BP	GO:0007409	axonogenesis	7/66	482/18866	0.0014426	0.01283394	0.008529739	ILK/PAK3/EPHA7/NTRK3/EPHA3/EPHA5/EPHA8	7
BP	GO:0050769	positive regulation of neurogenesis	7/66	485/18866	0.001494727	0.013238053	0.008798322	ILK/NME1/PAK3/PTK6/NTRK3/EPHA3/LTK	7
BP	GO:0050803	regulation of synapse structure or activity	5/66	240/18866	0.001519151	0.01333477	0.008862602	PAK3/LRRK2/EPHA7/NTRK3/CAMKV	5
BP	GO:0070302	regulation of stress-activated protein kinase signaling cascade	5/66	240/18866	0.001519151	0.01333477	0.008862602	MAP3K20/FLT4/PBK/NRK/ERN2	5
BP	GO:0090307	mitotic spindle assembly	3/66	65/18866	0.00152996	0.01337023	0.00888617	AURKB/PLK1/NEK2	3
BP	GO:0007292	female gamete generation	4/66	142/18866	0.001544473	0.013437598	0.008930945	NPR2/PLK1/AURKA/TTK	4
BP	GO:0046068	cGMP metabolic process	2/66	17/18866	0.001584652	0.013666755	0.009083248	NPR1/NPR2	2
BP	GO:1904355	positive regulation of telomere capping	2/66	17/18866	0.001584652	0.013666755	0.009083248	AURKB/NEK2	2
BP	GO:0150116	regulation of cell-substrate junction organization	3/66	66/18866	0.001598833	0.013726483	0.009122944	KDR/TEK/EPHA3	3
BP	GO:0070997	neuron death	6/66	360/18866	0.001605477	0.013726483	0.009122944	AXL/ILK/PAK3/LRRK2/EPHA7/CIT	6
BP	GO:0033002	muscle cell proliferation	5/66	244/18866	0.001633612	0.013906828	0.009242806	NPR1/TGFBR2/ILK/PRKG1/CDK1	5
BP	GO:0051402	neuron apoptotic process	5/66	245/18866	0.001663193	0.01409788	0.009369784	AXL/ILK/PAK3/EPHA7/CIT	5
BP	GO:0042542	response to hydrogen peroxide	4/66	146/18866	0.001710098	0.014433523	0.00959286	AXL/CDK1/LRRK2/STK26	4
BP	GO:0016358	dendrite development	5/66	247/18866	0.001723535	0.014485028	0.009627091	ILK/PRKG1/PAK3/LRRK2/CAMK2A	5
BP	GO:0042698	ovulation cycle	3/66	69/18866	0.001817013	0.015078151	0.010021295	AXL/PDGFRA/MAP2K6	3
BP	GO:0048662	negative regulation of smooth muscle cell proliferation	3/66	69/18866	0.001817013	0.015078151	0.010021295	NPR1/ILK/PRKG1	3
BP	GO:2000573	positive regulation of DNA biosynthetic process	3/66	69/18866	0.001817013	0.015078151	0.010021295	AURKB/PAK3/NEK2	3
BP	GO:1903364	positive regulation of cellular protein catabolic process	4/66	149/18866	0.001842148	0.015222772	0.010117413	TRIB3/PLK1/AURKA/LRRK2	4
BP	GO:0031668	cellular response to extracellular stimulus	5/66	253/18866	0.001914233	0.015752539	0.010469509	PDK4/AXL/SIK1/LRRK2/STK26	5
BP	GO:0045926	negative regulation of growth	5/66	254/18866	0.001947459	0.015924422	0.010583746	NPR1/TGFBR2/PTK6/FGFR3/EPHA7	5
BP	GO:0010544	negative regulation of platelet activation	2/66	19/18866	0.001983498	0.015924422	0.010583746	PDGFRA/PRKG1	2
BP	GO:0010663	positive regulation of striated muscle cell apoptotic process	2/66	19/18866	0.001983498	0.015924422	0.010583746	CAMK2A/LTK	2
BP	GO:0010666	positive regulation of cardiac muscle cell apoptotic process	2/66	19/18866	0.001983498	0.015924422	0.010583746	CAMK2A/LTK	2
BP	GO:0035988	chondrocyte proliferation	2/66	19/18866	0.001983498	0.015924422	0.010583746	DDR2/FGFR3	2
BP	GO:2000251	positive regulation of actin cytoskeleton reorganization	2/66	19/18866	0.001983498	0.015924422	0.010583746	TEK/NTRK3	2
BP	GO:0045834	positive regulation of lipid metabolic process	4/66	153/18866	0.002029008	0.016223847	0.010782752	PDGFRA/TEK/FGFR3/EPHA8	4
BP	GO:0003007	heart morphogenesis	5/66	258/18866	0.002084608	0.016601212	0.011033557	TGFBR2/ILK/TEK/MYLK2/ALPK2	5
BP	GO:0010517	regulation of phospholipase activity	3/66	73/18866	0.0021356	0.016938998	0.011258058	PDGFRA/FGFR3/NTRK3	3
BP	GO:1903362	regulation of cellular protein catabolic process	5/66	260/18866	0.002155772	0.017030599	0.011318938	TRIB3/PBK/PLK1/AURKA/LRRK2	5
BP	GO:0043507	positive regulation of JUN kinase activity	3/66	74/18866	0.002220312	0.017470582	0.011611361	MAP3K20/NRK/ERN2	3
BP	GO:0030168	platelet activation	4/66	158/18866	0.002280543	0.017802654	0.011832064	AXL/PDGFRA/ILK/PRKG1	4
BP	GO:0035051	cardiocyte differentiation	4/66	158/18866	0.002280543	0.017802654	0.011832064	PDGFRA/CDK1/SIK1/ALPK2	4
BP	GO:0035924	cellular response to vascular endothelial growth factor stimulus	3/66	75/18866	0.002307085	0.017938946	0.011922647	PDGFRA/FLT4/KDR	3
BP	GO:0014706	striated muscle tissue development	6/66	389/18866	0.00236969	0.018353482	0.012198157	TGFBR2/PDGFRA/CDK1/SIK1/MYLK2/ALPK2	6
BP	GO:0060193	positive regulation of lipase activity	3/66	76/18866	0.002395936	0.018484272	0.012285083	PDGFRA/FGFR3/NTRK3	3
BP	GO:0072331	signal transduction by p53 class mediator	5/66	267/18866	0.002418881	0.018588674	0.012354471	AURKB/CDK1/CHEK1/AURKA/RPS6KA6	5
BP	GO:0007422	peripheral nervous system development	3/66	77/18866	0.002486883	0.019037184	0.012652561	ILK/CDK1/NTRK3	3
BP	GO:0009267	cellular response to starvation	4/66	163/18866	0.002552822	0.0194665	0.012937895	PDK4/SIK1/LRRK2/STK26	4
BP	GO:0001764	neuron migration	4/66	164/18866	0.002609841	0.019824754	0.013175999	AXL/PRKG1/CAMK2A/NTRK3	4
BP	GO:0009190	cyclic nucleotide biosynthetic process	2/66	22/18866	0.002661401	0.019985809	0.01328304	NPR1/NPR2	2
BP	GO:0051900	regulation of mitochondrial depolarization	2/66	22/18866	0.002661401	0.019985809	0.01328304	KDR/LRRK2	2
BP	GO:0052652	cyclic purine nucleotide metabolic process	2/66	22/18866	0.002661401	0.019985809	0.01328304	NPR1/NPR2	2
BP	GO:0045931	positive regulation of mitotic cell cycle	4/66	168/18866	0.002846683	0.021296205	0.01415396	AURKB/CDK1/AURKA/CDC7	4
BP	GO:0034644	cellular response to UV	3/66	81/18866	0.002871955	0.021404193	0.014225731	AURKB/PBK/CHEK1	3
BP	GO:0051100	negative regulation of binding	4/66	169/18866	0.002908117	0.021512763	0.01429789	AURKB/AURKA/LRRK2/NEK2	4
BP	GO:0035162	embryonic hemopoiesis	2/66	23/18866	0.002908308	0.021512763	0.01429789	TGFBR2/KDR	2
BP	GO:0032874	positive regulation of stress-activated MAPK cascade	4/66	170/18866	0.002970455	0.021809102	0.014494843	MAP3K20/FLT4/NRK/ERN2	4
BP	GO:2000241	regulation of reproductive process	4/66	170/18866	0.002970455	0.021809102	0.014494843	NPR2/AURKA/TTK/NRK	4
BP	GO:0140056	organelle localization by membrane tethering	4/66	171/18866	0.003033702	0.022190967	0.01474864	CDK1/PLK1/NEK2/PLK4	4
BP	GO:0048041	focal adhesion assembly	3/66	83/18866	0.003077487	0.022345727	0.014851497	KDR/TEK/EPHA3	3
BP	GO:0055013	cardiac muscle cell development	3/66	83/18866	0.003077487	0.022345727	0.014851497	PDGFRA/CDK1/ALPK2	3
BP	GO:0070304	positive regulation of stress-activated protein kinase signaling cascade	4/66	172/18866	0.003097865	0.022396743	0.014885403	MAP3K20/FLT4/NRK/ERN2	4
BP	GO:0001822	kidney development	5/66	283/18866	0.003107194	0.022396743	0.014885403	PDGFRA/ILK/TEK/LRRK2/EPHA7	5
BP	GO:0009152	purine ribonucleotide biosynthetic process	4/66	173/18866	0.00316295	0.022408536	0.014893241	NPR1/PDK4/NME1/NPR2	4
BP	GO:0048660	regulation of smooth muscle cell proliferation	4/66	173/18866	0.00316295	0.022408536	0.014893241	NPR1/TGFBR2/ILK/PRKG1	4
BP	GO:0099173	postsynapse organization	4/66	173/18866	0.00316295	0.022408536	0.014893241	PAK3/LRRK2/EPHA7/NTRK3	4
BP	GO:0051882	mitochondrial depolarization	2/66	24/18866	0.00316556	0.022408536	0.014893241	KDR/LRRK2	2
BP	GO:2000209	regulation of anoikis	2/66	24/18866	0.00316556	0.022408536	0.014893241	PDK4/SIK1	2
BP	GO:0048659	smooth muscle cell proliferation	4/66	175/18866	0.003295914	0.023189261	0.01541213	NPR1/TGFBR2/ILK/PRKG1	4
BP	GO:0000082	G1/S transition of mitotic cell cycle	5/66	287/18866	0.003299333	0.023189261	0.01541213	CDK1/AURKA/CAMK2A/CDC7/CDK15	5
BP	GO:0034109	homotypic cell-cell adhesion	3/66	86/18866	0.00340238	0.023790683	0.015811849	PDGFRA/ILK/PRKG1	3
BP	GO:0046039	GTP metabolic process	2/66	25/18866	0.003433086	0.023790683	0.015811849	NME1/LRRK2	2
BP	GO:0050927	positive regulation of positive chemotaxis	2/66	25/18866	0.003433086	0.023790683	0.015811849	KDR/NTRK3	2
BP	GO:0051894	positive regulation of focal adhesion assembly	2/66	25/18866	0.003433086	0.023790683	0.015811849	KDR/TEK	2
BP	GO:0048771	tissue remodeling	4/66	178/18866	0.003502438	0.024186419	0.016074865	PDK4/AXL/DDR2/FLT4	4
BP	GO:0072001	renal system development	5/66	292/18866	0.003551399	0.024439069	0.016242782	PDGFRA/ILK/TEK/LRRK2/EPHA7	5
BP	GO:0022406	membrane docking	4/66	180/18866	0.003644916	0.024995516	0.016612609	CDK1/PLK1/NEK2/PLK4	4
BP	GO:0050926	regulation of positive chemotaxis	2/66	26/18866	0.003710812	0.025185064	0.016738587	KDR/NTRK3	2
BP	GO:0072012	glomerulus vasculature development	2/66	26/18866	0.003710812	0.025185064	0.016738587	PDGFRA/TEK	2
BP	GO:1904353	regulation of telomere capping	2/66	26/18866	0.003710812	0.025185064	0.016738587	AURKB/NEK2	2
BP	GO:0043506	regulation of JUN kinase activity	3/66	89/18866	0.003747539	0.025260714	0.016788866	MAP3K20/NRK/ERN2	3
BP	GO:0055006	cardiac cell development	3/66	89/18866	0.003747539	0.025260714	0.016788866	PDGFRA/CDK1/ALPK2	3
BP	GO:1903034	regulation of response to wounding	4/66	183/18866	0.00386595	0.025970239	0.017260433	MYLK/PDGFRA/PRKG1/NTRK3	4
BP	GO:0001936	regulation of endothelial cell proliferation	4/66	184/18866	0.003941604	0.026299554	0.017479304	FLT4/KDR/AKT3/TEK	4
BP	GO:0046328	regulation of JNK cascade	4/66	184/18866	0.003941604	0.026299554	0.017479304	MAP3K20/FLT4/NRK/ERN2	4
BP	GO:0034103	regulation of tissue remodeling	3/66	91/18866	0.003989094	0.026324549	0.017495916	PDK4/DDR2/FLT4	3
BP	GO:0001556	oocyte maturation	2/66	27/18866	0.003998666	0.026324549	0.017495916	NPR2/AURKA	2
BP	GO:0010971	positive regulation of G2/M transition of mitotic cell cycle	2/66	27/18866	0.003998666	0.026324549	0.017495916	CDK1/CDC7	2
BP	GO:0090140	regulation of mitochondrial fission	2/66	27/18866	0.003998666	0.026324549	0.017495916	KDR/LRRK2	2
BP	GO:0010632	regulation of epithelial cell migration	5/66	301/18866	0.00403964	0.026505946	0.017616477	TGFBR2/FLT4/KDR/AKT3/TEK	5
BP	GO:0034329	cell junction assembly	6/66	434/18866	0.004061967	0.026564185	0.017655184	ILK/KDR/TEK/EPHA7/NTRK3/EPHA3	6
BP	GO:0009260	ribonucleotide biosynthetic process	4/66	186/18866	0.004095915	0.026609977	0.017685618	NPR1/PDK4/NME1/NPR2	4
BP	GO:0050770	regulation of axonogenesis	4/66	186/18866	0.004095915	0.026609977	0.017685618	ILK/PAK3/EPHA7/NTRK3	4
BP	GO:0048639	positive regulation of developmental growth	4/66	187/18866	0.004174585	0.027032147	0.017966202	TGFBR2/ILK/CDK1/NTRK3	4
BP	GO:0071478	cellular response to radiation	4/66	188/18866	0.004254271	0.027373343	0.018192969	MAP3K20/AURKB/PBK/CHEK1	4
BP	GO:0022011	myelination in peripheral nervous system	2/66	28/18866	0.004296575	0.027373343	0.018192969	ILK/NTRK3	2
BP	GO:0032292	peripheral nervous system axon ensheathment	2/66	28/18866	0.004296575	0.027373343	0.018192969	ILK/NTRK3	2
BP	GO:0061437	renal system vasculature development	2/66	28/18866	0.004296575	0.027373343	0.018192969	PDGFRA/TEK	2
BP	GO:0061440	kidney vasculature development	2/66	28/18866	0.004296575	0.027373343	0.018192969	PDGFRA/TEK	2
BP	GO:0010660	regulation of muscle cell apoptotic process	3/66	94/18866	0.004368872	0.02765552	0.018380511	ILK/CAMK2A/LTK	3
BP	GO:0060349	bone morphogenesis	3/66	94/18866	0.004368872	0.02765552	0.018380511	TGFBR2/TEK/FGFR3	3
BP	GO:0035265	organ growth	4/66	191/18866	0.004499496	0.028305204	0.018812306	TGFBR2/DDR2/CDK1/FGFR3	4
BP	GO:0048814	regulation of dendrite morphogenesis	3/66	95/18866	0.004500169	0.028305204	0.018812306	ILK/PAK3/LRRK2	3
BP	GO:0010769	regulation of cell morphogenesis involved in differentiation	5/66	310/18866	0.004574275	0.028507293	0.018946619	ILK/PAK3/LRRK2/EPHA7/NTRK3	5
BP	GO:0044843	cell cycle G1/S phase transition	5/66	310/18866	0.004574275	0.028507293	0.018946619	CDK1/AURKA/CAMK2A/CDC7/CDK15	5
BP	GO:0001958	endochondral ossification	2/66	29/18866	0.004604469	0.028507293	0.018946619	TEK/FGFR3	2
BP	GO:0036075	replacement ossification	2/66	29/18866	0.004604469	0.028507293	0.018946619	TEK/FGFR3	2
BP	GO:0150117	positive regulation of cell-substrate junction organization	2/66	29/18866	0.004604469	0.028507293	0.018946619	KDR/TEK	2
BP	GO:0010972	negative regulation of G2/M transition of mitotic cell cycle	3/66	96/18866	0.00463384	0.02859948	0.019007889	AURKB/CDK1/AURKA	3
BP	GO:0009314	response to radiation	6/66	447/18866	0.004685979	0.028831181	0.019161883	MAP3K20/AURKB/MAPK10/PBK/CHEK1/SIK1	6
BP	GO:0046390	ribose phosphate biosynthetic process	4/66	194/18866	0.004754095	0.029069158	0.019320048	NPR1/PDK4/NME1/NPR2	4
BP	GO:1902115	regulation of organelle assembly	4/66	194/18866	0.004754095	0.029069158	0.019320048	PLK1/LRRK2/PLK4/NTRK3	4
BP	GO:0036473	cell death in response to oxidative stress	3/66	97/18866	0.004769896	0.029075757	0.019324434	LRRK2/MELK/STK26	3
BP	GO:0010657	muscle cell apoptotic process	3/66	98/18866	0.004908351	0.029589683	0.019666001	ILK/CAMK2A/LTK	3
BP	GO:0048010	vascular endothelial growth factor receptor signaling pathway	3/66	98/18866	0.004908351	0.029589683	0.019666001	AXL/FLT4/KDR	3
BP	GO:1902751	positive regulation of cell cycle G2/M phase transition	2/66	30/18866	0.004922276	0.029589683	0.019666001	CDK1/CDC7	2
BP	GO:1903205	regulation of hydrogen peroxide-induced cell death	2/66	30/18866	0.004922276	0.029589683	0.019666001	LRRK2/STK26	2
BP	GO:0002040	sprouting angiogenesis	4/66	196/18866	0.004929117	0.029589683	0.019666001	FLT4/KDR/AKT3/TEK	4
BP	GO:0006164	purine nucleotide biosynthetic process	4/66	197/18866	0.005018232	0.030033359	0.019960879	NPR1/PDK4/NME1/NPR2	4
BP	GO:0007044	cell-substrate junction assembly	3/66	99/18866	0.005049215	0.030127494	0.020023443	KDR/TEK/EPHA3	3
BP	GO:0009416	response to light stimulus	5/66	319/18866	0.005157647	0.030590054	0.020330872	AURKB/MAPK10/PBK/CHEK1/SIK1	5
BP	GO:0019932	second-messenger-mediated signaling	6/66	456/18866	0.005157716	0.030590054	0.020330872	NPR1/KDR/NPR2/PRKG1/LRRK2/EPHA5	6
BP	GO:0061640	cytoskeleton-dependent cytokinesis	3/66	100/18866	0.005192502	0.030654955	0.020374006	AURKB/PLK1/CIT	3
BP	GO:0001935	endothelial cell proliferation	4/66	199/18866	0.005199701	0.030654955	0.020374006	FLT4/KDR/AKT3/TEK	4
BP	GO:0014044	Schwann cell development	2/66	31/18866	0.005249924	0.030858927	0.020509571	ILK/NTRK3	2
BP	GO:1901214	regulation of neuron death	5/66	321/18866	0.005294138	0.031026478	0.020620929	AXL/ILK/PAK3/LRRK2/EPHA7	5
BP	GO:0060191	regulation of lipase activity	3/66	101/18866	0.005338222	0.031192271	0.020731119	PDGFRA/FGFR3/NTRK3	3
BP	GO:0060996	dendritic spine development	3/66	102/18866	0.005486386	0.031869448	0.021181187	PAK3/LRRK2/CAMK2A	3
BP	GO:0150115	cell-substrate junction organization	3/66	102/18866	0.005486386	0.031869448	0.021181187	KDR/TEK/EPHA3	3
BP	GO:1901890	positive regulation of cell junction assembly	3/66	103/18866	0.005637006	0.03264835	0.021698864	KDR/TEK/NTRK3	3
BP	GO:0060348	bone development	4/66	204/18866	0.005672538	0.032758077	0.021771791	TGFBR2/NPR2/TEK/FGFR3	4
BP	GO:0016570	histone modification	6/66	468/18866	0.005840027	0.033626975	0.022349281	AURKB/CDK1/CHEK1/AURKA/LRRK2/HASPIN	6
BP	GO:0042594	response to starvation	4/66	206/18866	0.005869459	0.033698205	0.022396622	PDK4/SIK1/LRRK2/STK26	4
BP	GO:0001655	urogenital system development	5/66	330/18866	0.005940234	0.034005687	0.022600982	PDGFRA/ILK/TEK/LRRK2/EPHA7	5
BP	GO:0045766	positive regulation of angiogenesis	4/66	208/18866	0.006070899	0.034541058	0.022956802	TGFBR2/KDR/AKT3/TEK	4
BP	GO:0072522	purine-containing compound biosynthetic process	4/66	208/18866	0.006070899	0.034541058	0.022956802	NPR1/PDK4/NME1/NPR2	4
BP	GO:0032091	negative regulation of protein binding	3/66	106/18866	0.006103711	0.034541058	0.022956802	AURKB/AURKA/LRRK2	3
BP	GO:0034446	substrate adhesion-dependent cell spreading	3/66	106/18866	0.006103711	0.034541058	0.022956802	AXL/ILK/TEK	3
BP	GO:0030330	DNA damage response, signal transduction by p53 class mediator	3/66	107/18866	0.006264262	0.034902105	0.023196762	CDK1/AURKA/RPS6KA6	3
BP	GO:0008608	attachment of spindle microtubules to kinetochore	2/66	34/18866	0.006291215	0.034902105	0.023196762	AURKB/NEK2	2
BP	GO:0010762	regulation of fibroblast migration	2/66	34/18866	0.006291215	0.034902105	0.023196762	DDR2/PAK3	2
BP	GO:0032212	positive regulation of telomere maintenance via telomerase	2/66	34/18866	0.006291215	0.034902105	0.023196762	AURKB/NEK2	2
BP	GO:0036474	cell death in response to hydrogen peroxide	2/66	34/18866	0.006291215	0.034902105	0.023196762	LRRK2/STK26	2
BP	GO:0043276	anoikis	2/66	34/18866	0.006291215	0.034902105	0.023196762	PDK4/SIK1	2
BP	GO:2000352	negative regulation of endothelial cell apoptotic process	2/66	34/18866	0.006291215	0.034902105	0.023196762	KDR/TEK	2
BP	GO:2000278	regulation of DNA biosynthetic process	3/66	109/18866	0.006592901	0.036473333	0.024241037	AURKB/PAK3/NEK2	3
BP	GO:0016569	covalent chromatin modification	6/66	481/18866	0.006651548	0.036625675	0.024342287	AURKB/CDK1/CHEK1/AURKA/LRRK2/HASPIN	6
BP	GO:0051443	positive regulation of ubiquitin-protein transferase activity	2/66	35/18866	0.006657528	0.036625675	0.024342287	TRIB3/PLK1	2
BP	GO:0043523	regulation of neuron apoptotic process	4/66	214/18866	0.006702773	0.036772159	0.024439644	AXL/ILK/PAK3/EPHA7	4
BP	GO:0061387	regulation of extent of cell growth	3/66	111/18866	0.006931653	0.03792248	0.025204174	ILK/EPHA7/NTRK3	3
BP	GO:0001569	branching involved in blood vessel morphogenesis	2/66	36/18866	0.007033333	0.038063295	0.025297764	TGFBR2/KDR	2
BP	GO:0010543	regulation of platelet activation	2/66	36/18866	0.007033333	0.038063295	0.025297764	PDGFRA/PRKG1	2
BP	GO:0051973	positive regulation of telomerase activity	2/66	36/18866	0.007033333	0.038063295	0.025297764	AURKB/NEK2	2
BP	GO:0010810	regulation of cell-substrate adhesion	4/66	217/18866	0.007034482	0.038063295	0.025297764	ILK/KDR/TEK/EPHA3	4
BP	GO:0007623	circadian rhythm	4/66	218/18866	0.007147425	0.038568754	0.025633703	MAPK10/CDK1/SIK1/NTRK3	4
BP	GO:0007163	establishment or maintenance of cell polarity	4/66	220/18866	0.0073769	0.039698578	0.026384611	ILK/TEK/PLK1/ALPK2	4
BP	GO:0090050	positive regulation of cell migration involved in sprouting angiogenesis	2/66	37/18866	0.007418562	0.039706393	0.026389805	KDR/AKT3	2
BP	GO:1904358	positive regulation of telomere maintenance via telomere lengthening	2/66	37/18866	0.007418562	0.039706393	0.026389805	AURKB/NEK2	2
BP	GO:0031669	cellular response to nutrient levels	4/66	221/18866	0.007493444	0.039998789	0.026584139	PDK4/SIK1/LRRK2/STK26	4
BP	GO:0048640	negative regulation of developmental growth	3/66	115/18866	0.007639798	0.040670085	0.027030297	TGFBR2/FGFR3/EPHA7	3
BP	GO:0010661	positive regulation of muscle cell apoptotic process	2/66	38/18866	0.007813145	0.041369871	0.027495392	CAMK2A/LTK	2
BP	GO:0014912	negative regulation of smooth muscle cell migration	2/66	38/18866	0.007813145	0.041369871	0.027495392	ILK/PRKG1	2
BP	GO:0019935	cyclic-nucleotide-mediated signaling	4/66	224/18866	0.007850362	0.041455787	0.027552493	NPR1/NPR2/PRKG1/EPHA5	4
BP	GO:0022604	regulation of cell morphogenesis	6/66	499/18866	0.007907155	0.041644351	0.027677818	ILK/KDR/PAK3/LRRK2/EPHA7/NTRK3	6
BP	GO:0045732	positive regulation of protein catabolic process	4/66	225/18866	0.00797178	0.041873047	0.027829815	TRIB3/PLK1/AURKA/LRRK2	4
BP	GO:1904019	epithelial cell apoptotic process	3/66	117/18866	0.008009334	0.041958712	0.027886749	TGFBR2/KDR/TEK	3
BP	GO:0050775	positive regulation of dendrite morphogenesis	2/66	39/18866	0.008217016	0.042819542	0.028458878	ILK/PAK3	2
BP	GO:1901068	guanosine-containing compound metabolic process	2/66	39/18866	0.008217016	0.042819542	0.028458878	NME1/LRRK2	2
BP	GO:0048705	skeletal system morphogenesis	4/66	228/18866	0.008343445	0.043363956	0.028820708	TGFBR2/PDGFRA/TEK/FGFR3	4
BP	GO:0046660	female sex differentiation	3/66	119/18866	0.008389268	0.043428733	0.02886376	AXL/PDGFRA/AMHR2	3
BP	GO:0031589	cell-substrate adhesion	5/66	359/18866	0.008399887	0.043428733	0.02886376	AXL/ILK/KDR/TEK/EPHA3	5
BP	GO:0007160	cell-matrix adhesion	4/66	230/18866	0.008597446	0.044042529	0.029271703	ILK/KDR/TEK/EPHA3	4
BP	GO:0007257	activation of JUN kinase activity	2/66	40/18866	0.008630106	0.044042529	0.029271703	MAP3K20/ERN2	2
BP	GO:0009187	cyclic nucleotide metabolic process	2/66	40/18866	0.008630106	0.044042529	0.029271703	NPR1/NPR2	2
BP	GO:0032467	positive regulation of cytokinesis	2/66	40/18866	0.008630106	0.044042529	0.029271703	AURKB/CIT	2
BP	GO:0045740	positive regulation of DNA replication	2/66	40/18866	0.008630106	0.044042529	0.029271703	CDK1/CDC7	2
BP	GO:0031398	positive regulation of protein ubiquitination	3/66	121/18866	0.008779666	0.044690312	0.029702235	TRIB3/PLK1/LRRK2	3
BP	GO:0010811	positive regulation of cell-substrate adhesion	3/66	122/18866	0.008978808	0.045283338	0.030096375	ILK/KDR/TEK	3
BP	GO:0042752	regulation of circadian rhythm	3/66	122/18866	0.008978808	0.045283338	0.030096375	MAPK10/CDK1/SIK1	3
BP	GO:0010631	epithelial cell migration	5/66	365/18866	0.008985464	0.045283338	0.030096375	TGFBR2/FLT4/KDR/AKT3/TEK	5
BP	GO:0009743	response to carbohydrate	4/66	233/18866	0.008987883	0.045283338	0.030096375	TGFBR2/NME1/MAP2K6/EPHA5	4
BP	GO:0051354	negative regulation of oxidoreductase activity	2/66	41/18866	0.009052347	0.045376613	0.030158367	PDK4/LRRK2	2
BP	GO:0070317	negative regulation of G0 to G1 transition	2/66	41/18866	0.009052347	0.045376613	0.030158367	CHEK1/CDC7	2
BP	GO:1904018	positive regulation of vasculature development	4/66	235/18866	0.009254522	0.046272608	0.030753867	TGFBR2/KDR/AKT3/TEK	4
BP	GO:0090132	epithelium migration	5/66	368/18866	0.00928862	0.046325821	0.030789233	TGFBR2/FLT4/KDR/AKT3/TEK	5
BP	GO:0000266	mitochondrial fission	2/66	42/18866	0.009483673	0.047060941	0.031277812	KDR/LRRK2	2
BP	GO:0071470	cellular response to osmotic stress	2/66	42/18866	0.009483673	0.047060941	0.031277812	MYLK/MAPK10	2
BP	GO:0010594	regulation of endothelial cell migration	4/66	238/18866	0.009664096	0.047836067	0.031792978	FLT4/KDR/AKT3/TEK	4
BP	GO:0090130	tissue migration	5/66	374/18866	0.009916056	0.048756055	0.032404424	TGFBR2/FLT4/KDR/AKT3/TEK	5
BP	GO:0045773	positive regulation of axon extension	2/66	43/18866	0.009924017	0.048756055	0.032404424	ILK/NTRK3	2
BP	GO:1901031	regulation of response to reactive oxygen species	2/66	43/18866	0.009924017	0.048756055	0.032404424	LRRK2/STK26	2
CC	GO:0000794	condensed nuclear chromosome	7/66	103/19559	5.52E-08	5.49E-06	4.00E-06	AURKB/PLK1/CHEK1/AURKA/BUB1B/NEK2/BUB1	7
CC	GO:0000780	condensed nuclear chromosome, centromeric region	5/66	32/19559	7.04E-08	5.49E-06	4.00E-06	AURKB/PLK1/AURKA/BUB1B/BUB1	5
CC	GO:0005819	spindle	10/66	367/19559	3.97E-07	2.06E-05	1.50E-05	AURKB/CDK1/PLK1/AURKA/BUB1B/NEK2/PLK4/TTK/CDC7/HASPIN	10
CC	GO:0098687	chromosomal region	9/66	350/19559	2.56E-06	9.99E-05	7.28E-05	AURKB/CDK1/PLK1/CHEK1/AURKA/BUB1B/NEK2/BUB1/TTK	9
CC	GO:0000779	condensed chromosome, centromeric region	6/66	122/19559	3.48E-06	0.000108674	7.92E-05	AURKB/PLK1/AURKA/BUB1B/NEK2/BUB1	6
CC	GO:0000775	chromosome, centromeric region	7/66	196/19559	4.31E-06	0.000111975	8.16E-05	AURKB/PLK1/AURKA/BUB1B/NEK2/BUB1/TTK	7
CC	GO:0000776	kinetochore	6/66	137/19559	6.81E-06	0.000151722	0.000110567	AURKB/PLK1/BUB1B/NEK2/BUB1/TTK	6
CC	GO:0000793	condensed chromosome	7/66	222/19559	9.74E-06	0.000189918	0.000138402	AURKB/PLK1/CHEK1/AURKA/BUB1B/NEK2/BUB1	7
CC	GO:0000940	condensed chromosome outer kinetochore	3/66	14/19559	1.30E-05	0.000225475	0.000164314	PLK1/BUB1B/BUB1	3
CC	GO:0000778	condensed nuclear chromosome kinetochore	3/66	17/19559	2.41E-05	0.000376358	0.000274269	PLK1/BUB1B/BUB1	3
CC	GO:0005876	spindle microtubule	4/66	66/19559	7.28E-05	0.000982405	0.000715923	AURKB/CDK1/PLK1/AURKA	4
CC	GO:0001725	stress fiber	4/66	68/19559	8.19E-05	0.000982405	0.000715923	MYLK/ILK/TEK/MST1R	4
CC	GO:0097517	contractile actin filament bundle	4/66	68/19559	8.19E-05	0.000982405	0.000715923	MYLK/ILK/TEK/MST1R	4
CC	GO:0032432	actin filament bundle	4/66	76/19559	0.00012639	0.001408349	0.001026327	MYLK/ILK/TEK/MST1R	4
CC	GO:0042641	actomyosin	4/66	79/19559	0.000146898	0.001527744	0.001113336	MYLK/ILK/TEK/MST1R	4
CC	GO:0000922	spindle pole	5/66	165/19559	0.000237213	0.002220425	0.001618124	AURKB/PLK1/AURKA/NEK2/PLK4	5
CC	GO:0051233	spindle midzone	3/66	36/19559	0.000241969	0.002220425	0.001618124	AURKB/PLK1/AURKA	3
CC	GO:0030496	midbody	5/66	182/19559	0.000372798	0.003230915	0.002354513	AURKB/CDK1/PLK1/AURKA/NEK2	5
CC	GO:0000777	condensed chromosome kinetochore	4/66	106/19559	0.000453683	0.003724975	0.002714557	PLK1/BUB1B/NEK2/BUB1	4
CC	GO:0072686	mitotic spindle	4/66	133/19559	0.001062869	0.008290378	0.006041571	AURKB/CDK1/AURKA/CDC7	4
CC	GO:0031616	spindle pole centrosome	2/66	15/19559	0.001144622	0.008502909	0.006196452	AURKB/AURKA	2
CC	GO:0098978	glutamatergic synapse	6/66	361/19559	0.00135687	0.009621444	0.007011578	MAPK10/PAK3/LRRK2/EPHA7/NTRK3/CAMKV	6
CC	GO:0005902	microvillus	3/66	93/19559	0.003835259	0.026013059	0.018956885	PDGFRA/TEK/LRRK2	3
MF	GO:0004674	protein serine/threonine kinase activity	45/66	435/18352	4.20E-58	6.01E-56	4.33E-56	PDK4/MYLK/TGFBR2/MAP3K20/ILK/AKT3/SPEG/GRK5/PRKG1/AURKB/MAPK10/SBK1/PBK/CDK1/PAK3/PLK1/CHEK1/AURKA/SIK1/RPS6KA6/LRRK2/PKMYT1/BUB1B/NEK2/SGK2/PLK4/MELK/MAP2K6/BUB1/CAMK2A/CIT/TTK/CDC7/MAST1/NRK/HASPIN/CDK15/MYLK2/AMHR2/STK31/PAK5/ERN2/ALPK2/CAMKV/STK26	45
MF	GO:0004713	protein tyrosine kinase activity	20/66	135/18352	1.53E-27	1.09E-25	7.88E-26	AXL/PDGFRA/DDR2/FLT4/KDR/TEK/PTK6/MST1R/MELK/MAP2K6/FGFR3/EPHA7/NTRK3/SRMS/TTK/EPHA3/LTK/EPHA5/EPHA8/ROS1	20
MF	GO:0019199	transmembrane receptor protein kinase activity	17/66	80/18352	2.57E-26	1.22E-24	8.83E-25	TGFBR2/AXL/PDGFRA/DDR2/FLT4/KDR/TEK/MST1R/FGFR3/EPHA7/NTRK3/EPHA3/LTK/AMHR2/EPHA5/EPHA8/ROS1	17
MF	GO:0004714	transmembrane receptor protein tyrosine kinase activity	15/66	61/18352	2.45E-24	8.75E-23	6.31E-23	AXL/PDGFRA/DDR2/FLT4/KDR/TEK/MST1R/FGFR3/EPHA7/NTRK3/EPHA3/LTK/EPHA5/EPHA8/ROS1	15
MF	GO:0004712	protein serine/threonine/tyrosine kinase activity	8/66	45/18352	3.50E-12	1.00E-10	7.22E-11	AURKB/MAPK10/PBK/PAK3/AURKA/LRRK2/MAP2K6/TTK	8
MF	GO:0035173	histone kinase activity	5/66	17/18352	3.09E-09	7.35E-08	5.30E-08	AURKB/CDK1/CHEK1/AURKA/HASPIN	5
MF	GO:0004708	MAP kinase kinase activity	5/66	18/18352	4.26E-09	8.70E-08	6.28E-08	MAPK10/PBK/PAK3/LRRK2/MAP2K6	5
MF	GO:0005003	ephrin receptor activity	5/66	19/18352	5.77E-09	1.03E-07	7.43E-08	EPHA7/NTRK3/EPHA3/EPHA5/EPHA8	5
MF	GO:0000287	magnesium ion binding	9/66	217/18352	7.90E-08	1.26E-06	9.06E-07	MAP3K20/NME1/PLK1/SIK1/RPS6KA6/LRRK2/MAST1/ERN2/STK26	9
MF	GO:0005005	transmembrane-ephrin receptor activity	4/66	17/18352	3.50E-07	5.01E-06	3.62E-06	EPHA7/EPHA3/EPHA5/EPHA8	4
MF	GO:0019838	growth factor binding	7/66	136/18352	5.69E-07	7.39E-06	5.33E-06	TGFBR2/PDGFRA/FLT4/KDR/TEK/FGFR3/NTRK3	7
MF	GO:0004683	calmodulin-dependent protein kinase activity	3/66	28/18352	0.000136474	0.001626319	0.0011732	CAMK2A/MYLK2/CAMKV	3
MF	GO:0017002	activin-activated receptor activity	2/66	10/18352	0.00056266	0.006167643	0.004449238	TGFBR2/AMHR2	2
MF	GO:0004715	non-membrane spanning protein tyrosine kinase activity	3/66	46/18352	0.000603825	0.006167643	0.004449238	PTK6/MELK/SRMS	3
MF	GO:0005024	transforming growth factor beta-activated receptor activity	2/66	13/18352	0.000968505	0.009233083	0.006660597	TGFBR2/AMHR2	2
MF	GO:0048185	activin binding	2/66	15/18352	0.001297719	0.011598361	0.00836687	TGFBR2/AMHR2	2
MF	GO:0004675	transmembrane receptor protein serine/threonine kinase activity	2/66	19/18352	0.002093911	0.017613487	0.012706086	TGFBR2/AMHR2	2
MF	GO:0009975	cyclase activity	2/66	22/18352	0.002809021	0.021141577	0.015251193	NPR1/NPR2	2
MF	GO:0016849	phosphorus-oxygen lyase activity	2/66	22/18352	0.002809021	0.021141577	0.015251193	NPR1/NPR2	2
MF	GO:0042562	hormone binding	3/66	84/18352	0.003439184	0.024590166	0.01773895	NPR1/NPR2/AMHR2	3
MF	GO:0004693	cyclin-dependent protein serine/threonine kinase activity	2/66	29/18352	0.004857729	0.031575239	0.022777869	CDK1/CDK15	2
MF	GO:0097472	cyclin-dependent protein kinase activity	2/66	29/18352	0.004857729	0.031575239	0.022777869	CDK1/CDK15	2
MF	GO:0030332	cyclin binding	2/66	30/18352	0.005192691	0.03228499	0.023289871	CDK1/CDK15	2
MF	GO:0005516	calmodulin binding	4/66	200/18352	0.005826666	0.034717217	0.02504444	MYLK/CAMK2A/MYLK2/CAMKV	4
