# Supplementary material for: Identification of an integrated kinase-related prognostic gene signature associated with tumor immune microenvironment in human uterine corpus endometrial carcinoma
Source: Front Oncol. 2022 Sep 7;12:944000. doi: 10.3389/fonc.2022.944000 (PMC9491090; doi:10.3389/fonc.2022.944000)
Supplement: Supplementary Table 5 — KEGG enrichment analysis of the differentially expressed kinases in the TCGA dataset. [file Table_5.xls]

ID	Description	GeneRatio	BgRatio	pvalue	p.adjust	qvalue	geneID	Count
hsa04914	Progesterone-mediated oocyte maturation	8/45	102/8113	6.94549085718169e-08	8.45727073892369e-06	5.66016170311332e-06	AKT3/MAPK10/CDK1/PLK1/AURKA/RPS6KA6/PKMYT1/BUB1	8
hsa04510	Focal adhesion	10/45	201/8113	1.04410749863255e-07	8.45727073892369e-06	5.66016170311332e-06	MYLK/PDGFRA/ILK/FLT4/KDR/AKT3/MAPK10/PAK3/MYLK2/PAK5	10
hsa04110	Cell cycle	8/45	126/8113	3.60573372199177e-07	1.60697671087171e-05	1.07549448485891e-05	CDK1/PLK1/CHEK1/PKMYT1/BUB1B/BUB1/TTK/CDC7	8
hsa04010	MAPK signaling pathway	11/45	294/8113	3.96784373054742e-07	1.60697671087171e-05	1.07549448485891e-05	TGFBR2/MAP3K20/PDGFRA/FLT4/KDR/AKT3/TEK/MAPK10/RPS6KA6/MAP2K6/FGFR3	11
hsa04014	Ras signaling pathway	9/45	232/8113	3.95358687775026e-06	0.000128096214839108	8.57304101912162e-05	PDGFRA/FLT4/KDR/AKT3/TEK/MAPK10/PAK3/FGFR3/PAK5	9
hsa04020	Calcium signaling pathway	9/45	240/8113	5.21996734799763e-06	0.00013437506297179	8.99326282397293e-05	MYLK/PDGFRA/FLT4/KDR/MST1R/FGFR3/CAMK2A/NTRK3/MYLK2	9
hsa04360	Axon guidance	8/45	182/8113	5.82936952213673e-06	0.00013437506297179	8.99326282397293e-05	ILK/PAK3/CAMK2A/EPHA7/EPHA3/PAK5/EPHA5/EPHA8	8
hsa04114	Oocyte meiosis	7/45	131/8113	6.63580557885381e-06	0.00013437506297179	8.99326282397293e-05	CDK1/PLK1/AURKA/RPS6KA6/PKMYT1/BUB1/CAMK2A	7
hsa01521	EGFR tyrosine kinase inhibitor resistance	5/45	79/8113	6.94034383201802e-05	0.00124381577365387	0.000832443305304409	AXL/PDGFRA/KDR/AKT3/FGFR3	5
hsa04068	FoxO signaling pathway	6/45	131/8113	7.67787514601154e-05	0.00124381577365387	0.000832443305304409	TGFBR2/AKT3/MAPK10/PLK1/SGK2/PLK4	6
hsa04012	ErbB signaling pathway	5/45	85/8113	9.85482000393217e-05	0.00145134621876092	0.000971336325746424	AKT3/MAPK10/PAK3/CAMK2A/PAK5	5
hsa04015	Rap1 signaling pathway	7/45	210/8113	0.000138525768009134	0.00183121405738691	0.00122556886231873	PDGFRA/FLT4/KDR/AKT3/TEK/MAP2K6/FGFR3	7
hsa05170	Human immunodeficiency virus 1 infection	7/45	212/8113	0.000146949276210061	0.00183121405738691	0.00122556886231873	AKT3/MAPK10/CDK1/PAK3/CHEK1/MAP2K6/PAK5	7
hsa04022	cGMP-PKG signaling pathway	6/45	167/8113	0.000291186832237925	0.0033694476301817	0.00225505591883506	NPR1/MYLK/AKT3/NPR2/PRKG1/MYLK2	6
hsa04722	Neurotrophin signaling pathway	5/45	119/8113	0.00047711981505886	0.00515289400263569	0.00344865550533773	AKT3/MAPK10/RPS6KA6/CAMK2A/NTRK3	5
hsa05230	Central carbon metabolism in cancer	4/45	70/8113	0.000579951656001565	0.00587201051701584	0.00392993556369481	PDGFRA/AKT3/FGFR3/NTRK3	4
hsa04270	Vascular smooth muscle contraction	5/45	134/8113	0.000820037495527735	0.00781447495738194	0.00522996049779298	NPR1/MYLK/NPR2/PRKG1/MYLK2	5
hsa04810	Regulation of actin cytoskeleton	6/45	218/8113	0.00119176928036139	0.0107259235232525	0.00717849332615338	MYLK/PDGFRA/PAK3/FGFR3/MYLK2/PAK5	6
hsa04921	Oxytocin signaling pathway	5/45	154/8113	0.00152947362959469	0.0130407751575968	0.00872774425752093	NPR1/MYLK/NPR2/CAMK2A/MYLK2	5
hsa04218	Cellular senescence	5/45	156/8113	0.00161943815559329	0.0131174490603056	0.00877905947505835	TGFBR2/AKT3/CDK1/CHEK1/MAP2K6	5
hsa04660	T cell receptor signaling pathway	4/45	104/8113	0.00253617771041703	0.0195647994803599	0.0130940503344839	AKT3/MAPK10/PAK3/PAK5	4
hsa04931	Insulin resistance	4/45	108/8113	0.00290874078062372	0.0214189093845929	0.0143349426030739	AKT3/TRIB3/MAPK10/RPS6KA6	4
hsa04151	PI3K-Akt signaling pathway	7/45	354/8113	0.00307256136931859	0.0216415192099831	0.014483927736376	PDGFRA/FLT4/KDR/AKT3/TEK/SGK2/FGFR3	7
hsa04923	Regulation of lipolysis in adipocytes	3/45	56/8113	0.00360044717167157	0.0243030184087831	0.0162651780123759	NPR1/AKT3/PRKG1	3
hsa04611	Platelet activation	4/45	124/8113	0.00477484188126457	0.0309409753905944	0.0207077353166422	MYLK/AKT3/PRKG1/MYLK2	4
hsa05415	Diabetic cardiomyopathy	5/45	203/8113	0.00505898326402632	0.0315213572604717	0.021096165028126	PDK4/TGFBR2/AKT3/MAPK10/CAMK2A	5
hsa04380	Osteoclast differentiation	4/45	128/8113	0.00534329275330704	0.0320597565198422	0.0214564972160088	TGFBR2/AKT3/MAPK10/MAP2K6	4
hsa04664	Fc epsilon RI signaling pathway	3/45	68/8113	0.00621529275627901	0.0359599080899	0.0240667351088999	AKT3/MAPK10/MAP2K6	3
hsa05211	Renal cell carcinoma	3/45	69/8113	0.00647285053295559	0.036158682287545	0.0241997678727559	AKT3/PAK3/PAK5	3
hsa05135	Yersinia infection	4/45	137/8113	0.00678476753341498	0.0366377446804409	0.0245203879277805	AKT3/MAPK10/RPS6KA6/MAP2K6	4
hsa05418	Fluid shear stress and atherosclerosis	4/45	139/8113	0.00713687697761011	0.0372198940020963	0.0249100005342165	KDR/AKT3/MAPK10/MAP2K6	4
hsa05166	Human T-cell leukemia virus 1 infection	5/45	222/8113	0.00735207782757458	0.0372198940020963	0.0249100005342165	TGFBR2/AKT3/MAPK10/CHEK1/BUB1B	5
hsa05214	Glioma	3/45	75/8113	0.00815188727920466	0.0391315355293458	0.0261893967480352	PDGFRA/AKT3/CAMK2A	3
hsa04971	Gastric acid secretion	3/45	76/8113	0.00845434409584631	0.0391315355293458	0.0261893967480352	MYLK/CAMK2A/MYLK2	3
hsa05212	Pancreatic cancer	3/45	76/8113	0.00845434409584631	0.0391315355293458	0.0261893967480352	TGFBR2/AKT3/MAPK10	3
